# Supplementary material for: The review of the genus Coccinella (Coleoptera, Coccinellidae) from Pakistan
Source: Biodivers Data J. 2024 Nov 21;12:e137417. doi: 10.3897/BDJ.12.e137417 (PMC11605299; doi:10.3897/BDJ.12.e137417)
Supplement: XML Treatment for Coccinella [file BDJ.12.e137417-treatment1.xml]

<!DOCTYPE tp:taxon-treatment
  PUBLIC "-//TaxonX//DTD Taxonomic Treatment Publishing DTD v0 20100105//EN" "tax-treatment-NSO.dtd">
<tp:taxon-treatment xmlns:tp="http://www.plazi.org/taxpub"><tp:treatment-meta><mixed-citation publication-type="journal"><person-group><name><surname>Iqbal</surname><given-names>Zafar</given-names></name><name><surname>Azad</surname><given-names>Rashid</given-names></name><name><surname>Jin</surname><given-names>Xu</given-names></name><name><surname>Hassan</surname><given-names>Muhammad Asghar</given-names></name><name><surname>Abbas</surname><given-names>Munawar</given-names></name><name><surname>Nasir</surname><given-names>Muhammad Farooq</given-names></name><name><surname>Bodlah</surname><given-names>Imran</given-names></name><name><surname>Ali</surname><given-names>Muhammad</given-names></name><name><surname>Szawaryn</surname><given-names>Karol</given-names></name><name><surname>Nie</surname><given-names>Rui-E</given-names></name></person-group><article-title>The review of the genus <italic><tp:taxon-name><tp:taxon-name-part taxon-name-part-type="genus" reg="Coccinella">Coccinella</tp:taxon-name-part></tp:taxon-name></italic> (<tp:taxon-name><tp:taxon-name-part taxon-name-part-type="order">Coleoptera</tp:taxon-name-part></tp:taxon-name>, <tp:taxon-name><tp:taxon-name-part taxon-name-part-type="family">Coccinellidae</tp:taxon-name-part></tp:taxon-name>) from Pakistan</article-title><source>Biodivers Data J</source><day>21</day><month>11</month><year>2024</year><volume>12</volume><pub-id pub-id-type="doi">10.3897/BDJ.12.e137417</pub-id></mixed-citation></tp:treatment-meta><tp:nomenclature><tp:taxon-name>
            <object-id xmlns:xlink="http://www.w3.org/1999/xlink" content-type="arpha" xlink:type="simple">DF6BEC79-AD09-55E7-8C97-9CDC15035391</object-id>
            <tp:taxon-name-part taxon-name-part-type="genus">Coccinella</tp:taxon-name-part>
          </tp:taxon-name><tp:taxon-authority>Linnaeus, 1758</tp:taxon-authority><tp:nomenclature-citation-list><tp:nomenclature-citation><tp:taxon-name>
                <tp:taxon-name-part taxon-name-part-type="genus" reg="Coccinella">Coccinella</tp:taxon-name-part>
              </tp:taxon-name><comment> Linnaeus, 1758: 364. Type species: <italic><tp:taxon-name><tp:taxon-name-part taxon-name-part-type="genus" reg="Coccinella">Coccinella</tp:taxon-name-part><tp:taxon-name-part taxon-name-part-type="species" reg="septempunctata">septempunctata</tp:taxon-name-part></tp:taxon-name></italic> Linnaeus, 1758, subsequently designated by <xref ref-type="bibr" rid="B11806702">Latreille (1810)</xref>: 432.</comment></tp:nomenclature-citation></tp:nomenclature-citation-list></tp:nomenclature><tp:treatment-sec sec-type="Diagnosis"><title>Diagnosis</title><p><italic><tp:taxon-name><tp:taxon-name-part taxon-name-part-type="genus" reg="Coccinella">Coccinella</tp:taxon-name-part></tp:taxon-name></italic> (Fig. <xref ref-type="fig" rid="F11807547">1</xref>A-H) can be distinguished from other genera by the following characters: body 4.5 to 8.5 mm in length, weakly convex and dorsal surface glabrous; anterior clypeal margin straight, with projections at lateral margins; antennae (Fig. 1B) composed of 11 antennomeres, shorter than head capsule, antennal club composed of 3 antennomeres, terminal antennomere apically round or truncate; terminal maxillary palpomere (Fig. 1E) strongly securiform; abdominal postcoxal line laterally incomplete and with additional oblique dividing line; tibiae of legs (Figs. 1G-H) with two spurs at apex; tarsal claw with large subquadrate basal tooth.</p></tp:treatment-sec><tp:treatment-sec><!--Section generated to contain objects referenced in tp:taxon-treatment.--><fig id="F11807547" position="float" orientation="portrait"><object-id xmlns:xlink="http://www.w3.org/1999/xlink" content-type="arpha" xlink:type="simple">6269D11B-3F2A-539E-9CC4-112B004B509F</object-id><object-id xmlns:xlink="http://www.w3.org/1999/xlink" content-type="doi" xlink:type="simple">10.3897/BDJ.12.e137417.figure1</object-id><label>Figure 1.</label><caption><p>Elements of morphology of the genus <italic><tp:taxon-name><tp:taxon-name-part taxon-name-part-type="genus" reg="Coccinella">Coccinella</tp:taxon-name-part></tp:taxon-name></italic> Linnaeus using <italic><tp:taxon-name><tp:taxon-name-part taxon-name-part-type="genus" reg="Coccinella">Coccinella</tp:taxon-name-part><tp:taxon-name-part taxon-name-part-type="species" reg="septempunctata">septempunctata</tp:taxon-name-part></tp:taxon-name></italic> Linnaeus. <bold>A</bold> Head; <bold>B</bold> Antenna; <bold>C</bold> Mandible; <bold>D</bold> Labium; <bold>E</bold> Maxilla; <bold>F</bold> Fore-leg; <bold>G</bold> Hind-leg.</p></caption><graphic xmlns:xlink="http://www.w3.org/1999/xlink" xlink:href="bdj-12-e137417-g001.jpg" position="float" id="oo_1089552.jpg" orientation="portrait" xlink:type="simple"><uri content-type="original_file" xlink:type="simple">https://binary.pensoft.net/fig/1089552</uri></graphic></fig></tp:treatment-sec><ref-list><ref id="B11806702"><element-citation xmlns:xlink="http://www.w3.org/1999/xlink" publication-type="book" xlink:type="simple"><person-group person-group-type="author"><name name-style="western"><surname>Latreille</surname><given-names>P. A.</given-names></name></person-group><year>1810</year><source>General considerations on the natural order of the animals composing the classes of crustaceans, arachnids, and insects: with a methodical table of their genera, arranged in families.</source><publisher-name>F. Schoell</publisher-name><size units="page">11</size></element-citation></ref></ref-list></tp:taxon-treatment>
