# Supplementary material for: The review of the genus Coccinella (Coleoptera, Coccinellidae) from Pakistan
Source: Biodivers Data J. 2024 Nov 21;12:e137417. doi: 10.3897/BDJ.12.e137417 (PMC11605299; doi:10.3897/BDJ.12.e137417)
Supplement: XML Treatment for Coccinella marussii [file BDJ.12.e137417-treatment3.xml]

<!DOCTYPE tp:taxon-treatment
  PUBLIC "-//TaxonX//DTD Taxonomic Treatment Publishing DTD v0 20100105//EN" "tax-treatment-NSO.dtd">
<tp:taxon-treatment xmlns:tp="http://www.plazi.org/taxpub"><tp:treatment-meta><mixed-citation publication-type="journal"><person-group><name><surname>Iqbal</surname><given-names>Zafar</given-names></name><name><surname>Azad</surname><given-names>Rashid</given-names></name><name><surname>Jin</surname><given-names>Xu</given-names></name><name><surname>Hassan</surname><given-names>Muhammad Asghar</given-names></name><name><surname>Abbas</surname><given-names>Munawar</given-names></name><name><surname>Nasir</surname><given-names>Muhammad Farooq</given-names></name><name><surname>Bodlah</surname><given-names>Imran</given-names></name><name><surname>Ali</surname><given-names>Muhammad</given-names></name><name><surname>Szawaryn</surname><given-names>Karol</given-names></name><name><surname>Nie</surname><given-names>Rui-E</given-names></name></person-group><article-title>The review of the genus <italic><tp:taxon-name><tp:taxon-name-part taxon-name-part-type="genus" reg="Coccinella">Coccinella</tp:taxon-name-part></tp:taxon-name></italic> (<tp:taxon-name><tp:taxon-name-part taxon-name-part-type="order">Coleoptera</tp:taxon-name-part></tp:taxon-name>, <tp:taxon-name><tp:taxon-name-part taxon-name-part-type="family">Coccinellidae</tp:taxon-name-part></tp:taxon-name>) from Pakistan</article-title><source>Biodivers Data J</source><day>21</day><month>11</month><year>2024</year><volume>12</volume><pub-id pub-id-type="doi">10.3897/BDJ.12.e137417</pub-id></mixed-citation></tp:treatment-meta><tp:nomenclature><tp:taxon-name>
            <object-id xmlns:xlink="http://www.w3.org/1999/xlink" content-type="arpha" xlink:type="simple">0425A937-E571-5422-A455-B0637D2E2602</object-id>
            <tp:taxon-name-part taxon-name-part-type="genus">Coccinella</tp:taxon-name-part>
            <tp:taxon-name-part taxon-name-part-type="species">marussii</tp:taxon-name-part>
          </tp:taxon-name><tp:taxon-authority>Kapur, 1973</tp:taxon-authority><tp:nomenclature-citation-list><tp:nomenclature-citation><tp:taxon-name>
                <tp:taxon-name-part taxon-name-part-type="genus" reg="Coccinella">Coccinella</tp:taxon-name-part>
                <tp:taxon-name-part taxon-name-part-type="species" reg="marussii">marussii</tp:taxon-name-part>
              </tp:taxon-name><comment> Kapur, 1973: 374; <xref ref-type="bibr" rid="B11806867">Poorani (2002)</xref>: 326; <xref ref-type="bibr" rid="B11806628">Kovář (2005)</xref>: 132; <xref ref-type="bibr" rid="B11806876">Poorani (2023)</xref>: 82.</comment></tp:nomenclature-citation></tp:nomenclature-citation-list></tp:nomenclature><tp:treatment-sec sec-type="materials"><title>Materials</title><list list-type="alpha-lower" list-content="occurrences"><list-item><p><bold>Type status:</bold> <named-content xmlns:xlink="http://www.w3.org/1999/xlink" content-type="dwc:typeStatus" xlink:type="simple">Other material</named-content>. <bold>Occurrence:</bold> individualCount: <named-content xmlns:xlink="http://www.w3.org/1999/xlink" content-type="dwc:individualCount" xlink:type="simple">7</named-content>; sex: <named-content xmlns:xlink="http://www.w3.org/1999/xlink" content-type="dwc:sex" xlink:type="simple">3 males, 4 females</named-content>; occurrenceID: <named-content xmlns:xlink="http://www.w3.org/1999/xlink" content-type="dwc:occurrenceID" xlink:type="simple">39E28467-F793-5EEB-AB98-AA1015BA1340</named-content>; <bold>Taxon:</bold> scientificName: <named-content xmlns:xlink="http://www.w3.org/1999/xlink" content-type="dwc:scientificName" xlink:type="simple"><italic><tp:taxon-name><tp:taxon-name-part taxon-name-part-type="genus" reg="Coccinella">Coccinella</tp:taxon-name-part><tp:taxon-name-part taxon-name-part-type="species" reg="marussii">marussii</tp:taxon-name-part></tp:taxon-name></italic></named-content>; order: <named-content xmlns:xlink="http://www.w3.org/1999/xlink" content-type="dwc:order" xlink:type="simple"><tp:taxon-name><tp:taxon-name-part taxon-name-part-type="order">Coleoptera</tp:taxon-name-part></tp:taxon-name></named-content>; family: <named-content xmlns:xlink="http://www.w3.org/1999/xlink" content-type="dwc:family" xlink:type="simple"><tp:taxon-name><tp:taxon-name-part taxon-name-part-type="family">Coccinellidae</tp:taxon-name-part></tp:taxon-name></named-content>; scientificNameAuthorship: <named-content xmlns:xlink="http://www.w3.org/1999/xlink" content-type="dwc:scientificNameAuthorship" xlink:type="simple">Kapur, 1973</named-content>; <bold>Location:</bold> country: <named-content xmlns:xlink="http://www.w3.org/1999/xlink" content-type="dwc:country" xlink:type="simple">Pakistan</named-content>; stateProvince: <named-content xmlns:xlink="http://www.w3.org/1999/xlink" content-type="dwc:stateProvince" xlink:type="simple">Gilgit-Baltistan</named-content>; locality: <named-content xmlns:xlink="http://www.w3.org/1999/xlink" content-type="dwc:locality" xlink:type="simple">Ghizer, Phandar (Langhar)</named-content>; verbatimElevation: <named-content xmlns:xlink="http://www.w3.org/1999/xlink" content-type="dwc:verbatimElevation" xlink:type="simple">3551 m</named-content>; decimalLatitude: <named-content xmlns:xlink="http://www.w3.org/1999/xlink" content-type="dwc:decimalLatitude" xlink:type="simple">36.04033</named-content>; decimalLongitude: <named-content xmlns:xlink="http://www.w3.org/1999/xlink" content-type="dwc:decimalLongitude" xlink:type="simple">72.63111</named-content>; <bold>Event:</bold> year: <named-content xmlns:xlink="http://www.w3.org/1999/xlink" content-type="dwc:year" xlink:type="simple">2017</named-content>; month: <named-content xmlns:xlink="http://www.w3.org/1999/xlink" content-type="dwc:month" xlink:type="simple">6</named-content>; day: <named-content xmlns:xlink="http://www.w3.org/1999/xlink" content-type="dwc:day" xlink:type="simple">30</named-content>; <bold>Record Level:</bold> institutionCode: <named-content xmlns:xlink="http://www.w3.org/1999/xlink" content-type="dwc:institutionCode" xlink:type="simple">PMAS-AAUR</named-content></p></list-item></list></tp:treatment-sec><tp:treatment-sec sec-type="Description"><title>Description</title><p>Body (Fig. <xref ref-type="fig" rid="F11807572">3</xref>A) oval and slightly convex, dorsally glabrous; head almost black with triangular pale-yellow spots on each side of frons close to eyes, but not touching eye margin; mouthparts and antennae black or dark-brown; pronotum black with pale yellow quadrangular marking at anterior corners; scutellar shield black; each elytron in nominative form yellow-orange, with five black spots on each elytron, in examined specimens, three antero-lateral spots (humeral, lateral, middle) merged, forming L-shape in anterior portion of elytron; apical spot large sub-oval; scutellar macula large, subcordate; elytral suture with the broad black band; ventral side and legs black, except prothoracic hypomeron pale yellow; elytral epipleura yellow-orange; abdominal postcoxal lines (Fig. <xref ref-type="fig" rid="F11807572">3</xref>B) laterally incomplete, descending and expanding to posterior margin of ventrite 1, with oblique dividing line distinct, touching or close to the apex of postcoxal line. Male genitalia can be seen in Fig. <xref ref-type="fig" rid="F11807572">3</xref>C-F.</p><sec sec-type="Measurements"><title>Measurements</title><p>TL: 5.23–5.64 mm; TW: 3.89–4.09 mm; HW: 1.35–1.43 mm; TH: 1.95–2.34 mm; EL/TW: 1.05; TL/TW: 1.35–1.38; PL/PW: 0.54–0.57.</p></sec></tp:treatment-sec><tp:treatment-sec sec-type="Diagnosis"><title>Diagnosis</title><p>This species is similar to <italic><tp:taxon-name><tp:taxon-name-part taxon-name-part-type="genus" reg="Coccinella">C.</tp:taxon-name-part><tp:taxon-name-part taxon-name-part-type="species" reg="luteopicta">luteopicta</tp:taxon-name-part></tp:taxon-name></italic> and <italic><tp:taxon-name><tp:taxon-name-part taxon-name-part-type="genus" reg="Coccinella">C.</tp:taxon-name-part><tp:taxon-name-part taxon-name-part-type="species" reg="transversalis">transversalis</tp:taxon-name-part></tp:taxon-name></italic> in external appearance, but it can be distinguished by the apex of the penis guide with a small hastate in the inner view (Fig. <xref ref-type="fig" rid="F11807572">3</xref>E) and tongue-shaped apex in the lateral view (Fig. <xref ref-type="fig" rid="F11807572">3</xref>F).</p></tp:treatment-sec><tp:treatment-sec sec-type="Distribution"><title>Distribution</title><p>Pakistan: Gilgit-Baltistan (<xref ref-type="bibr" rid="B11806628">Kovář 2005</xref>, current study); – India (Kashmir) (<xref ref-type="bibr" rid="B11806550">Kapur 1973</xref>, <xref ref-type="bibr" rid="B11806628">Kovář 2005</xref>), Turkey (<xref ref-type="bibr" rid="B11806382">Fürsch 1981</xref>).</p></tp:treatment-sec><tp:treatment-sec sec-type="Ecology"><title>Ecology</title><p><bold>Prey.</bold> In the present study, <italic><tp:taxon-name><tp:taxon-name-part taxon-name-part-type="genus" reg="Coccinella">C.</tp:taxon-name-part><tp:taxon-name-part taxon-name-part-type="species" reg="marussii">marussii</tp:taxon-name-part></tp:taxon-name></italic> predates on <italic><tp:taxon-name><tp:taxon-name-part taxon-name-part-type="genus" reg="Macrosiphum">Macrosiphum</tp:taxon-name-part></tp:taxon-name></italic> sp. (<tp:taxon-name><tp:taxon-name-part taxon-name-part-type="order">Hemiptera</tp:taxon-name-part></tp:taxon-name>, <tp:taxon-name><tp:taxon-name-part taxon-name-part-type="family">Aphididae</tp:taxon-name-part></tp:taxon-name>).</p><p><bold>Associated Plants.</bold> This species was collected from <italic><tp:taxon-name><tp:taxon-name-part taxon-name-part-type="genus" reg="Rosa">Rosa</tp:taxon-name-part><tp:taxon-name-part taxon-name-part-type="species" reg="webbiana">webbiana</tp:taxon-name-part></tp:taxon-name></italic> Wallich ex Royle (<tp:taxon-name><tp:taxon-name-part taxon-name-part-type="order">Rosales</tp:taxon-name-part></tp:taxon-name>) and <italic><tp:taxon-name><tp:taxon-name-part taxon-name-part-type="genus" reg="Ribes">Ribes</tp:taxon-name-part></tp:taxon-name></italic> sp. (<tp:taxon-name><tp:taxon-name-part taxon-name-part-type="order">Saxifragales</tp:taxon-name-part></tp:taxon-name>, <tp:taxon-name><tp:taxon-name-part taxon-name-part-type="family">Grossulariaceae</tp:taxon-name-part></tp:taxon-name>) (current study).</p></tp:treatment-sec><tp:treatment-sec sec-type="Notes"><title>Notes</title><p>This is a rare species in the family <tp:taxon-name><tp:taxon-name-part taxon-name-part-type="family">Coccinellidae</tp:taxon-name-part></tp:taxon-name> with limited distribution (<xref ref-type="bibr" rid="B11806550">Kapur 1973</xref>, <xref ref-type="bibr" rid="B11806628">Kovář 2005</xref>). See <xref ref-type="bibr" rid="B11806628">Kovář (2005)</xref> for a detailed description and illustration. <xref ref-type="bibr" rid="B11806876">Poorani (2023)</xref> also described and illustrated it from India.</p></tp:treatment-sec><tp:treatment-sec><!--Section generated to contain objects referenced in tp:taxon-treatment.--><fig id="F11807572" position="float" orientation="portrait"><object-id xmlns:xlink="http://www.w3.org/1999/xlink" content-type="arpha" xlink:type="simple">D2827A9E-7445-5BF6-AE87-5927EE033A6E</object-id><object-id xmlns:xlink="http://www.w3.org/1999/xlink" content-type="doi" xlink:type="simple">10.3897/BDJ.12.e137417.figure3</object-id><label>Figure 3.</label><caption><p><italic><tp:taxon-name><tp:taxon-name-part taxon-name-part-type="genus" reg="Coccinella">Coccinella</tp:taxon-name-part><tp:taxon-name-part taxon-name-part-type="species" reg="marussii">marussii</tp:taxon-name-part></tp:taxon-name></italic> Kapur: <bold>A</bold> dorsal view; <bold>B</bold> abdomen; <bold>C</bold> penis; <bold>D</bold> penis-apex; <bold>E</bold> tegmen inner view; <bold>F</bold> tegmen lateral view.</p></caption><graphic xmlns:xlink="http://www.w3.org/1999/xlink" xlink:href="bdj-12-e137417-g003.jpg" position="float" id="oo_1135841.jpg" orientation="portrait" xlink:type="simple"><uri content-type="original_file" xlink:type="simple">https://binary.pensoft.net/fig/1135841</uri></graphic></fig></tp:treatment-sec><ref-list><ref id="B11806867"><element-citation xmlns:xlink="http://www.w3.org/1999/xlink" publication-type="article" xlink:type="simple"><person-group person-group-type="author"><name name-style="western"><surname>Poorani</surname><given-names>J.</given-names></name></person-group><year>2002</year><article-title>An annotated checklist of the <tp:taxon-name><tp:taxon-name-part taxon-name-part-type="family">Coccinellidae</tp:taxon-name-part></tp:taxon-name> (<tp:taxon-name><tp:taxon-name-part taxon-name-part-type="order">Coleoptera</tp:taxon-name-part></tp:taxon-name>) (excluding <tp:taxon-name><tp:taxon-name-part taxon-name-part-type="subfamily">Epilachninae</tp:taxon-name-part></tp:taxon-name>) of the Indian Subregion</article-title><source>Oriental Insects</source><volume>36</volume><issue>1</issue><fpage>307</fpage><lpage>383</lpage><pub-id pub-id-type="doi">10.1080/00305316.2002.10417335</pub-id></element-citation></ref><ref id="B11806628"><element-citation xmlns:xlink="http://www.w3.org/1999/xlink" publication-type="article" xlink:type="simple"><person-group person-group-type="author"><name name-style="western"><surname>Kovář</surname><given-names>I.</given-names></name></person-group><year>2005</year><article-title>Revision of the Palaearctic species of the <italic><tp:taxon-name><tp:taxon-name-part taxon-name-part-type="genus" reg="Coccinella">Coccinella</tp:taxon-name-part><tp:taxon-name-part taxon-name-part-type="species" reg="transversoguttutta">transversoguttutta</tp:taxon-name-part></tp:taxon-name></italic> species group with notes on some other species of the genus (<tp:taxon-name><tp:taxon-name-part taxon-name-part-type="order">Coleoptera</tp:taxon-name-part></tp:taxon-name>: <tp:taxon-name><tp:taxon-name-part taxon-name-part-type="family">Coccinellidae</tp:taxon-name-part></tp:taxon-name></article-title><source>Acta Entomologica Musei Nationalis Pragae</source><volume>45</volume><fpage>129</fpage><lpage>164</lpage></element-citation></ref><ref id="B11806876"><element-citation xmlns:xlink="http://www.w3.org/1999/xlink" publication-type="article" xlink:type="simple"><person-group person-group-type="author"><name name-style="western"><surname>Poorani</surname><given-names>J.</given-names></name></person-group><year>2023</year><article-title>An illustrated guide to lady beetles (<tp:taxon-name><tp:taxon-name-part taxon-name-part-type="order">Coleoptera</tp:taxon-name-part></tp:taxon-name>: <tp:taxon-name><tp:taxon-name-part taxon-name-part-type="family">Coccinellidae</tp:taxon-name-part></tp:taxon-name>) of the Indian Subcontinent. Part 1. Tribe <tp:taxon-name><tp:taxon-name-part taxon-name-part-type="tribe">Coccinellini</tp:taxon-name-part></tp:taxon-name></article-title><source>Zootaxa</source><volume>5332</volume><issue>1</issue><fpage>1</fpage><lpage>307</lpage><uri xlink:type="simple">http://zoobank.org/424f7439-4095-46a5-93e3-c4130e3b6d9a</uri></element-citation></ref><ref id="B11806550"><element-citation xmlns:xlink="http://www.w3.org/1999/xlink" publication-type="article" xlink:type="simple"><person-group person-group-type="author"><name name-style="western"><surname>Kapur</surname><given-names>A. P.</given-names></name></person-group><year>1973</year><article-title>The <tp:taxon-name><tp:taxon-name-part taxon-name-part-type="family">Coccinellidae</tp:taxon-name-part></tp:taxon-name> (<tp:taxon-name><tp:taxon-name-part taxon-name-part-type="order">Coleoptera</tp:taxon-name-part></tp:taxon-name>) of the Italian expedition to Karakoram and Hindu Kush</article-title><source>Records of the Zoological Survey of India</source><volume>67</volume><fpage>373</fpage><lpage>378</lpage></element-citation></ref><ref id="B11806382"><element-citation xmlns:xlink="http://www.w3.org/1999/xlink" publication-type="article" xlink:type="simple"><person-group person-group-type="author"><name name-style="western"><surname>Fürsch</surname><given-names>H.</given-names></name></person-group><year>1981</year><article-title><italic><tp:taxon-name><tp:taxon-name-part taxon-name-part-type="genus" reg="Coccinella">Coccinella</tp:taxon-name-part><tp:taxon-name-part taxon-name-part-type="species" reg="marussii">marussii</tp:taxon-name-part></tp:taxon-name></italic> Kapur, eine neue Art in der Turkei (<tp:taxon-name><tp:taxon-name-part taxon-name-part-type="order">Coleoptera</tp:taxon-name-part></tp:taxon-name>: <tp:taxon-name><tp:taxon-name-part taxon-name-part-type="family">Coccinellidae</tp:taxon-name-part></tp:taxon-name>)</article-title><source>Nachrichtenblatt der Bayerischen Entomologen</source><volume>30</volume><issue>5</issue><fpage>81</fpage><lpage>84</lpage></element-citation></ref></ref-list></tp:taxon-treatment>
