# Supplementary material for: The review of the genus Coccinella (Coleoptera, Coccinellidae) from Pakistan
Source: Biodivers Data J. 2024 Nov 21;12:e137417. doi: 10.3897/BDJ.12.e137417 (PMC11605299; doi:10.3897/BDJ.12.e137417)
Supplement: XML Treatment for Coccinella iranica [file BDJ.12.e137417-treatment5.xml]

<!DOCTYPE tp:taxon-treatment
  PUBLIC "-//TaxonX//DTD Taxonomic Treatment Publishing DTD v0 20100105//EN" "tax-treatment-NSO.dtd">
<tp:taxon-treatment xmlns:tp="http://www.plazi.org/taxpub"><tp:treatment-meta><mixed-citation publication-type="journal"><person-group><name><surname>Iqbal</surname><given-names>Zafar</given-names></name><name><surname>Azad</surname><given-names>Rashid</given-names></name><name><surname>Jin</surname><given-names>Xu</given-names></name><name><surname>Hassan</surname><given-names>Muhammad Asghar</given-names></name><name><surname>Abbas</surname><given-names>Munawar</given-names></name><name><surname>Nasir</surname><given-names>Muhammad Farooq</given-names></name><name><surname>Bodlah</surname><given-names>Imran</given-names></name><name><surname>Ali</surname><given-names>Muhammad</given-names></name><name><surname>Szawaryn</surname><given-names>Karol</given-names></name><name><surname>Nie</surname><given-names>Rui-E</given-names></name></person-group><article-title>The review of the genus <italic><tp:taxon-name><tp:taxon-name-part taxon-name-part-type="genus" reg="Coccinella">Coccinella</tp:taxon-name-part></tp:taxon-name></italic> (<tp:taxon-name><tp:taxon-name-part taxon-name-part-type="order">Coleoptera</tp:taxon-name-part></tp:taxon-name>, <tp:taxon-name><tp:taxon-name-part taxon-name-part-type="family">Coccinellidae</tp:taxon-name-part></tp:taxon-name>) from Pakistan</article-title><source>Biodivers Data J</source><day>21</day><month>11</month><year>2024</year><volume>12</volume><pub-id pub-id-type="doi">10.3897/BDJ.12.e137417</pub-id></mixed-citation></tp:treatment-meta><tp:nomenclature><tp:taxon-name>
            <object-id xmlns:xlink="http://www.w3.org/1999/xlink" content-type="arpha" xlink:type="simple">7A43994D-2088-5838-97B2-FD2A9E29B146</object-id>
            <tp:taxon-name-part taxon-name-part-type="genus">Coccinella</tp:taxon-name-part>
            <tp:taxon-name-part taxon-name-part-type="species">iranica</tp:taxon-name-part>
          </tp:taxon-name><tp:taxon-authority>Dobzhansky, 1926</tp:taxon-authority><tp:nomenclature-citation-list><tp:nomenclature-citation><tp:taxon-name>
                <tp:taxon-name-part taxon-name-part-type="genus" reg="Coccinella">Coccinella</tp:taxon-name-part>
                <tp:taxon-name-part taxon-name-part-type="species" reg="iranica">iranica</tp:taxon-name-part>
              </tp:taxon-name><comment> Dobzhansky, 1926: 26; <xref ref-type="bibr" rid="B11806728">Mader (1930)</xref>: 165; <xref ref-type="bibr" rid="B11814316">Korschefsky (1932)</xref>: 467; <xref ref-type="bibr" rid="B11806221">Ashfaque et al. (2013)</xref>: 241.</comment></tp:nomenclature-citation><tp:nomenclature-citation><tp:taxon-name>
                <tp:taxon-name-part taxon-name-part-type="genus" reg="Coccinella">Coccinella</tp:taxon-name-part>
                <tp:taxon-name-part taxon-name-part-type="sensu">(s. str.)</tp:taxon-name-part>
                <tp:taxon-name-part taxon-name-part-type="species" reg="iranica">iranica</tp:taxon-name-part>
              </tp:taxon-name><comment>: <xref ref-type="bibr" rid="B11806453">Iablokoff-Khnzorian (1979)</xref>: 68, <xref ref-type="bibr" rid="B11806462">Iablokoff-Khnzorian (1982)</xref>: 382.</comment></tp:nomenclature-citation></tp:nomenclature-citation-list></tp:nomenclature><tp:treatment-sec sec-type="materials"><title>Materials</title><list list-type="alpha-lower" list-content="occurrences"><list-item><p><bold>Type status:</bold> <named-content xmlns:xlink="http://www.w3.org/1999/xlink" content-type="dwc:typeStatus" xlink:type="simple">Other material</named-content>. <bold>Occurrence:</bold> individualCount: <named-content xmlns:xlink="http://www.w3.org/1999/xlink" content-type="dwc:individualCount" xlink:type="simple">1</named-content>; sex: <named-content xmlns:xlink="http://www.w3.org/1999/xlink" content-type="dwc:sex" xlink:type="simple">1 female</named-content>; occurrenceID: <named-content xmlns:xlink="http://www.w3.org/1999/xlink" content-type="dwc:occurrenceID" xlink:type="simple">3E97138F-A6D4-5E95-A1B5-E8232D985CA5</named-content>; <bold>Taxon:</bold> scientificName: <named-content xmlns:xlink="http://www.w3.org/1999/xlink" content-type="dwc:scientificName" xlink:type="simple"><italic><tp:taxon-name><tp:taxon-name-part taxon-name-part-type="genus" reg="Coccinella">Coccinella</tp:taxon-name-part><tp:taxon-name-part taxon-name-part-type="species" reg="iranica">iranica</tp:taxon-name-part></tp:taxon-name></italic></named-content>; order: <named-content xmlns:xlink="http://www.w3.org/1999/xlink" content-type="dwc:order" xlink:type="simple"><tp:taxon-name><tp:taxon-name-part taxon-name-part-type="order">Coleoptera</tp:taxon-name-part></tp:taxon-name></named-content>; family: <named-content xmlns:xlink="http://www.w3.org/1999/xlink" content-type="dwc:family" xlink:type="simple"><tp:taxon-name><tp:taxon-name-part taxon-name-part-type="family">Coccinellidae</tp:taxon-name-part></tp:taxon-name></named-content>; scientificNameAuthorship: <named-content xmlns:xlink="http://www.w3.org/1999/xlink" content-type="dwc:scientificNameAuthorship" xlink:type="simple">Dobzhansky, 1926</named-content>; <bold>Location:</bold> country: <named-content xmlns:xlink="http://www.w3.org/1999/xlink" content-type="dwc:country" xlink:type="simple">Pakistan</named-content>; stateProvince: <named-content xmlns:xlink="http://www.w3.org/1999/xlink" content-type="dwc:stateProvince" xlink:type="simple">Gilgit-Baltistan,</named-content>; locality: <named-content xmlns:xlink="http://www.w3.org/1999/xlink" content-type="dwc:locality" xlink:type="simple">Hunza, Duikar</named-content>; verbatimElevation: <named-content xmlns:xlink="http://www.w3.org/1999/xlink" content-type="dwc:verbatimElevation" xlink:type="simple">2821 m</named-content>; decimalLatitude: <named-content xmlns:xlink="http://www.w3.org/1999/xlink" content-type="dwc:decimalLatitude" xlink:type="simple">36.32505</named-content>; decimalLongitude: <named-content xmlns:xlink="http://www.w3.org/1999/xlink" content-type="dwc:decimalLongitude" xlink:type="simple">74.6903</named-content>; <bold>Identification:</bold> identificationReferences: <named-content xmlns:xlink="http://www.w3.org/1999/xlink" content-type="dwc:identificationReferences" xlink:type="simple">Ashfaque et al. 2013</named-content>; <bold>Event:</bold> year: <named-content xmlns:xlink="http://www.w3.org/1999/xlink" content-type="dwc:year" xlink:type="simple">2005</named-content>; month: <named-content xmlns:xlink="http://www.w3.org/1999/xlink" content-type="dwc:month" xlink:type="simple">4</named-content>; day: <named-content xmlns:xlink="http://www.w3.org/1999/xlink" content-type="dwc:day" xlink:type="simple">20</named-content>; <bold>Record Level:</bold> institutionID: <named-content xmlns:xlink="http://www.w3.org/1999/xlink" content-type="dwc:institutionID" xlink:type="simple">NIM</named-content></p></list-item></list></tp:treatment-sec><tp:treatment-sec sec-type="Description"><title>Description</title><p>Body broadly oval and slightly convex, dorsal surface glabrous; head black; mouthparts and antennae dark brown to black; pronotum mostly black with a brownish stripe along anterior margins; scutellar shield black; elytra brown to brownish-yellow with eight irregular black spots, first elongate oval black spot at anterior margin along suture of both elytrons, second large L-shaped black mark at the middle, third oval spot at posterolateral margins and fourth sub-equal black spot near suture at the posterior margin of elytra. Male genitalia: penis apex flattened, with blunt tip; penis guide in inner view with narrow and rounded tip, paramers slightly shorter than the penis guide (<xref ref-type="bibr" rid="B11806221">Ashfaque et al. 2013</xref>).</p><sec sec-type="Measurements"><title>Measurements</title><p>TL: 5.30–547 mm; TW: 4.29–4.37 mm (<xref ref-type="bibr" rid="B11806221">Ashfaque et al. 2013</xref>).</p></sec></tp:treatment-sec><tp:treatment-sec sec-type="Diagnosis"><title>Diagnosis</title><p><italic><tp:taxon-name><tp:taxon-name-part taxon-name-part-type="genus" reg="Coccinella">Coccinella</tp:taxon-name-part><tp:taxon-name-part taxon-name-part-type="species" reg="iranica">iranica</tp:taxon-name-part></tp:taxon-name></italic> is similar to <italic><tp:taxon-name><tp:taxon-name-part taxon-name-part-type="genus" reg="Coccinella">C.</tp:taxon-name-part><tp:taxon-name-part taxon-name-part-type="species" reg="marussii">marussii</tp:taxon-name-part></tp:taxon-name></italic>, but it can be differentiated by the latter from the brownish stripes on the anterior margins and the penis guide with the narrow and rounded tip in the inner view. In <italic><tp:taxon-name><tp:taxon-name-part taxon-name-part-type="genus" reg="Coccinella">C.</tp:taxon-name-part><tp:taxon-name-part taxon-name-part-type="species" reg="marussii">marussii</tp:taxon-name-part></tp:taxon-name></italic>, pronotal anterior corners with pale yellow quadrangular marks, penis guide with a broad and blunt tip in the inner view (Fig. <xref ref-type="fig" rid="F11807572">3</xref>E).</p></tp:treatment-sec><tp:treatment-sec sec-type="Distribution"><title>Distribution</title><p>Pakistan: Gilgit-Baltistan (<xref ref-type="bibr" rid="B11806221">Ashfaque et al. 2013</xref>); – Iran (<xref ref-type="bibr" rid="B11806326">Dobzhansky 1926</xref>, <xref ref-type="bibr" rid="B11806628">Kovář 2005</xref>), Turkey (<xref ref-type="bibr" rid="B11806382">Fürsch 1981</xref>, <xref ref-type="bibr" rid="B11806628">Kovář 2005</xref>).</p></tp:treatment-sec><tp:treatment-sec sec-type="Ecology"><title>Ecology</title><p><bold>Prey.</bold> Unknown from Pakistan.</p><p><bold>Associated plants.</bold> Unknown from Pakistan.</p></tp:treatment-sec><tp:treatment-sec sec-type="Notes"><title>Notes</title><p><xref ref-type="bibr" rid="B11806326">Dobzhansky (1926)</xref> described and illustrated this species for the first time from northern Iran. Later on, <xref ref-type="bibr" rid="B11806336">Dobzhansky (1931)</xref> considered it under the <italic><tp:taxon-name><tp:taxon-name-part taxon-name-part-type="genus" reg="Coccinella">Coccinella</tp:taxon-name-part><tp:taxon-name-part taxon-name-part-type="species" reg="difficilis">difficilis</tp:taxon-name-part></tp:taxon-name></italic> species group. <xref ref-type="bibr" rid="B11806382">Fürsch (1981)</xref> described and illustrated its male genitalia. <xref ref-type="bibr" rid="B11806221">Ashfaque et al. (2013)</xref> reported this species from Pakistan.</p></tp:treatment-sec><tp:treatment-sec><!--Section generated to contain objects referenced in tp:taxon-treatment.--><fig id="F11807572" position="float" orientation="portrait"><object-id xmlns:xlink="http://www.w3.org/1999/xlink" content-type="arpha" xlink:type="simple">D2827A9E-7445-5BF6-AE87-5927EE033A6E</object-id><object-id xmlns:xlink="http://www.w3.org/1999/xlink" content-type="doi" xlink:type="simple">10.3897/BDJ.12.e137417.figure3</object-id><label>Figure 3.</label><caption><p><italic><tp:taxon-name><tp:taxon-name-part taxon-name-part-type="genus" reg="Coccinella">Coccinella</tp:taxon-name-part><tp:taxon-name-part taxon-name-part-type="species" reg="marussii">marussii</tp:taxon-name-part></tp:taxon-name></italic> Kapur: <bold>A</bold> dorsal view; <bold>B</bold> abdomen; <bold>C</bold> penis; <bold>D</bold> penis-apex; <bold>E</bold> tegmen inner view; <bold>F</bold> tegmen lateral view.</p></caption><graphic xmlns:xlink="http://www.w3.org/1999/xlink" xlink:href="bdj-12-e137417-g003.jpg" position="float" id="oo_1135841.jpg" orientation="portrait" xlink:type="simple"><uri content-type="original_file" xlink:type="simple">https://binary.pensoft.net/fig/1135841</uri></graphic></fig></tp:treatment-sec><ref-list><ref id="B11806728"><element-citation xmlns:xlink="http://www.w3.org/1999/xlink" publication-type="article" xlink:type="simple"><person-group person-group-type="author"><name name-style="western"><surname>Mader</surname><given-names>L.</given-names></name></person-group><year>1930</year><article-title>Evidelz do paliiarktischen Coccinelliden und ihrer aberationen in Wort und Bild, I-Teil <tp:taxon-name><tp:taxon-name-part taxon-name-part-type="tribe">Epilachnini</tp:taxon-name-part></tp:taxon-name>. <tp:taxon-name><tp:taxon-name-part taxon-name-part-type="tribe">Coccinellini</tp:taxon-name-part></tp:taxon-name>, <tp:taxon-name><tp:taxon-name-part taxon-name-part-type="tribe">Halyziini</tp:taxon-name-part></tp:taxon-name> und <tp:taxon-name><tp:taxon-name-part taxon-name-part-type="tribe">Synonychini</tp:taxon-name-part></tp:taxon-name>.</article-title><source>Zeitschrift des Vereins der Naturbeohachter und Sammler, Wien</source><volume>5</volume><fpage>124</fpage><lpage>168</lpage></element-citation></ref><ref id="B11814316"><element-citation xmlns:xlink="http://www.w3.org/1999/xlink" publication-type="book" xlink:type="simple"><person-group person-group-type="author"><name name-style="western"><surname>Korschefsky</surname><given-names>R.</given-names></name></person-group><year>1932</year><source>Coleopterorum Catalogus. Pars 120. <tp:taxon-name><tp:taxon-name-part taxon-name-part-type="family">Coccinellidae</tp:taxon-name-part></tp:taxon-name> II</source><publisher-name>Wilhelm Junk</publisher-name><size units="page">435</size></element-citation></ref><ref id="B11806221"><element-citation xmlns:xlink="http://www.w3.org/1999/xlink" publication-type="article" xlink:type="simple"><person-group person-group-type="author"><name name-style="western"><surname>Ashfaque</surname><given-names>M.</given-names></name><name name-style="western"><surname>Ullah</surname><given-names>F.</given-names></name><name name-style="western"><surname>Rafi</surname><given-names>M. A.</given-names></name></person-group><year>2013</year><article-title>Genus <italic><tp:taxon-name><tp:taxon-name-part taxon-name-part-type="genus" reg="Coccinella">Coccinella</tp:taxon-name-part></tp:taxon-name></italic> (<tp:taxon-name><tp:taxon-name-part taxon-name-part-type="family">Coccinellidae</tp:taxon-name-part></tp:taxon-name>: <tp:taxon-name><tp:taxon-name-part taxon-name-part-type="order">Coleoptera</tp:taxon-name-part></tp:taxon-name>) from Gilgit-Baltistan with two new records from Pakistan</article-title><source>Sarhad Journal of Agriculture</source><volume>29</volume><issue>2</issue><fpage>241</fpage><lpage>247</lpage></element-citation></ref><ref id="B11806453"><element-citation xmlns:xlink="http://www.w3.org/1999/xlink" publication-type="article" xlink:type="simple"><person-group person-group-type="author"><name name-style="western"><surname>Iablokoff-Khnzorian</surname><given-names>S. M.</given-names></name></person-group><year>1979</year><article-title>Genera der Paläarktischen <tp:taxon-name><tp:taxon-name-part taxon-name-part-type="tribe">Coccinellini</tp:taxon-name-part></tp:taxon-name> (<tp:taxon-name><tp:taxon-name-part taxon-name-part-type="order">Coleoptera</tp:taxon-name-part></tp:taxon-name>: <tp:taxon-name><tp:taxon-name-part taxon-name-part-type="family">Coccinellidae</tp:taxon-name-part></tp:taxon-name>)</article-title><source>Entomologische Blätter für Biologie und Systematik der Käfer</source><volume>75</volume><issue>1-2</issue><fpage>37</fpage><lpage>75</lpage></element-citation></ref><ref id="B11806462"><element-citation xmlns:xlink="http://www.w3.org/1999/xlink" publication-type="book" xlink:type="simple"><person-group person-group-type="author"><name name-style="western"><surname>Iablokoff-Khnzorian</surname><given-names>S. M.</given-names></name></person-group><year>1982</year><source>Les Coccinelles Coléoptères-<tp:taxon-name><tp:taxon-name-part taxon-name-part-type="family">Coccinellidae</tp:taxon-name-part></tp:taxon-name> Tribu <tp:taxon-name><tp:taxon-name-part taxon-name-part-type="tribe">Coccinellini</tp:taxon-name-part></tp:taxon-name> des regions Palearctique et Orientale.</source><publisher-name>Boubée, Paris</publisher-name><size units="page">568</size></element-citation></ref><ref id="B11806326"><element-citation xmlns:xlink="http://www.w3.org/1999/xlink" publication-type="article" xlink:type="simple"><person-group person-group-type="author"><name name-style="western"><surname>Dobzhansky</surname><given-names>T.</given-names></name></person-group><year>1926</year><article-title>Die Paläarktischen Arten der Gattung <italic><tp:taxon-name><tp:taxon-name-part taxon-name-part-type="genus" reg="Coccinella">Coccinella</tp:taxon-name-part></tp:taxon-name></italic> Linnaeus</article-title><source>Revue Russe d'Entomologie</source><volume>20</volume><fpage>16</fpage><lpage>32</lpage></element-citation></ref><ref id="B11806628"><element-citation xmlns:xlink="http://www.w3.org/1999/xlink" publication-type="article" xlink:type="simple"><person-group person-group-type="author"><name name-style="western"><surname>Kovář</surname><given-names>I.</given-names></name></person-group><year>2005</year><article-title>Revision of the Palaearctic species of the <italic><tp:taxon-name><tp:taxon-name-part taxon-name-part-type="genus" reg="Coccinella">Coccinella</tp:taxon-name-part><tp:taxon-name-part taxon-name-part-type="species" reg="transversoguttutta">transversoguttutta</tp:taxon-name-part></tp:taxon-name></italic> species group with notes on some other species of the genus (<tp:taxon-name><tp:taxon-name-part taxon-name-part-type="order">Coleoptera</tp:taxon-name-part></tp:taxon-name>: <tp:taxon-name><tp:taxon-name-part taxon-name-part-type="family">Coccinellidae</tp:taxon-name-part></tp:taxon-name></article-title><source>Acta Entomologica Musei Nationalis Pragae</source><volume>45</volume><fpage>129</fpage><lpage>164</lpage></element-citation></ref><ref id="B11806382"><element-citation xmlns:xlink="http://www.w3.org/1999/xlink" publication-type="article" xlink:type="simple"><person-group person-group-type="author"><name name-style="western"><surname>Fürsch</surname><given-names>H.</given-names></name></person-group><year>1981</year><article-title><italic><tp:taxon-name><tp:taxon-name-part taxon-name-part-type="genus" reg="Coccinella">Coccinella</tp:taxon-name-part><tp:taxon-name-part taxon-name-part-type="species" reg="marussii">marussii</tp:taxon-name-part></tp:taxon-name></italic> Kapur, eine neue Art in der Turkei (<tp:taxon-name><tp:taxon-name-part taxon-name-part-type="order">Coleoptera</tp:taxon-name-part></tp:taxon-name>: <tp:taxon-name><tp:taxon-name-part taxon-name-part-type="family">Coccinellidae</tp:taxon-name-part></tp:taxon-name>)</article-title><source>Nachrichtenblatt der Bayerischen Entomologen</source><volume>30</volume><issue>5</issue><fpage>81</fpage><lpage>84</lpage></element-citation></ref><ref id="B11806336"><element-citation xmlns:xlink="http://www.w3.org/1999/xlink" publication-type="article" xlink:type="simple"><person-group person-group-type="author"><name name-style="western"><surname>Dobzhansky</surname><given-names>T.</given-names></name></person-group><year>1931</year><article-title>The North American beetles of the genus <italic><tp:taxon-name><tp:taxon-name-part taxon-name-part-type="genus" reg="Coccinella">Coccinella</tp:taxon-name-part></tp:taxon-name></italic></article-title><source>Proceedings of the United States National Museum</source><volume>80</volume><issue>4</issue><fpage>1</fpage><lpage>32</lpage></element-citation></ref></ref-list></tp:taxon-treatment>
