# Supplementary material for: The review of the genus Coccinella (Coleoptera, Coccinellidae) from Pakistan
Source: Biodivers Data J. 2024 Nov 21;12:e137417. doi: 10.3897/BDJ.12.e137417 (PMC11605299; doi:10.3897/BDJ.12.e137417)
Supplement: XML Treatment for Coccinella septempunctata [file BDJ.12.e137417-treatment6.xml]

<!DOCTYPE tp:taxon-treatment
  PUBLIC "-//TaxonX//DTD Taxonomic Treatment Publishing DTD v0 20100105//EN" "tax-treatment-NSO.dtd">
<tp:taxon-treatment xmlns:tp="http://www.plazi.org/taxpub"><tp:treatment-meta><mixed-citation publication-type="journal"><person-group><name><surname>Iqbal</surname><given-names>Zafar</given-names></name><name><surname>Azad</surname><given-names>Rashid</given-names></name><name><surname>Jin</surname><given-names>Xu</given-names></name><name><surname>Hassan</surname><given-names>Muhammad Asghar</given-names></name><name><surname>Abbas</surname><given-names>Munawar</given-names></name><name><surname>Nasir</surname><given-names>Muhammad Farooq</given-names></name><name><surname>Bodlah</surname><given-names>Imran</given-names></name><name><surname>Ali</surname><given-names>Muhammad</given-names></name><name><surname>Szawaryn</surname><given-names>Karol</given-names></name><name><surname>Nie</surname><given-names>Rui-E</given-names></name></person-group><article-title>The review of the genus <italic><tp:taxon-name><tp:taxon-name-part taxon-name-part-type="genus" reg="Coccinella">Coccinella</tp:taxon-name-part></tp:taxon-name></italic> (<tp:taxon-name><tp:taxon-name-part taxon-name-part-type="order">Coleoptera</tp:taxon-name-part></tp:taxon-name>, <tp:taxon-name><tp:taxon-name-part taxon-name-part-type="family">Coccinellidae</tp:taxon-name-part></tp:taxon-name>) from Pakistan</article-title><source>Biodivers Data J</source><day>21</day><month>11</month><year>2024</year><volume>12</volume><pub-id pub-id-type="doi">10.3897/BDJ.12.e137417</pub-id></mixed-citation></tp:treatment-meta><tp:nomenclature><tp:taxon-name>
            <object-id xmlns:xlink="http://www.w3.org/1999/xlink" content-type="arpha" xlink:type="simple">558E7938-FF16-5C0A-913C-C87AD0BCB999</object-id>
            <tp:taxon-name-part taxon-name-part-type="genus">Coccinella</tp:taxon-name-part>
            <tp:taxon-name-part taxon-name-part-type="species">septempunctata</tp:taxon-name-part>
          </tp:taxon-name><tp:taxon-authority>Linnaeus, 1758</tp:taxon-authority><tp:nomenclature-citation-list><tp:nomenclature-citation><tp:taxon-name>
                <tp:taxon-name-part taxon-name-part-type="genus" reg="Coccinella">Coccinella</tp:taxon-name-part>
                <tp:taxon-name-part taxon-name-part-type="species" reg="septempunctata">septempunctata</tp:taxon-name-part>
              </tp:taxon-name><comment> Linnaeus, 1758: 365: <italic><xref ref-type="bibr" rid="B11814316">Korschefsky (1932)</xref></italic>: 486; <xref ref-type="bibr" rid="B11806408">Gordon and Vandenberg (1991)</xref>: 847; <xref ref-type="bibr" rid="B11807243">Yu and Wang (1999)</xref>: 94; <xref ref-type="bibr" rid="B11807265">Yu et al. (2000)</xref>: 193; <xref ref-type="bibr" rid="B11806515">Irshad (2001)</xref>: 1259; <xref ref-type="bibr" rid="B11806867">Poorani (2002)</xref>: 21; <xref ref-type="bibr" rid="B11806903">Rafi et al. (2005)</xref>: 45;: 188; <xref ref-type="bibr" rid="B11807283">Yu (2011)</xref>: 45; <xref ref-type="bibr" rid="B11806202">Ali et al. (2012)</xref>: 168; <xref ref-type="bibr" rid="B11806221">Ashfaque et al. (2013)</xref>: 243.</comment></tp:nomenclature-citation><tp:nomenclature-citation><tp:taxon-name>
                <tp:taxon-name-part taxon-name-part-type="genus" reg="Coccinella">Coccinella</tp:taxon-name-part>
                <tp:taxon-name-part taxon-name-part-type="species" reg="divaricata">divaricata</tp:taxon-name-part>
              </tp:taxon-name><comment> Olivier, 1808: 1001; <xref ref-type="bibr" rid="B11814316">Korschefsky (1932)</xref>: 457; <xref ref-type="bibr" rid="B11806728">Mader (1930)</xref>: 375; <xref ref-type="bibr" rid="B11806417">Gordon (1987)</xref>: 13.</comment></tp:nomenclature-citation><tp:nomenclature-citation><tp:taxon-name>
                <tp:taxon-name-part taxon-name-part-type="genus" reg="Coccinella">Coccinella</tp:taxon-name-part>
                <tp:taxon-name-part taxon-name-part-type="species" reg="confusa">confusa</tp:taxon-name-part>
              </tp:taxon-name><comment> Wiedemann, 1823: 72; <xref ref-type="bibr" rid="B11806832">Mulsant (1850)</xref>: 112 (as a var. of <italic><tp:taxon-name><tp:taxon-name-part taxon-name-part-type="genus" reg="Coccinella"/><tp:taxon-name-part taxon-name-part-type="species" reg="divaricata">divaricata</tp:taxon-name-part></tp:taxon-name></italic>).</comment></tp:nomenclature-citation><tp:nomenclature-citation><tp:taxon-name>
                <tp:taxon-name-part taxon-name-part-type="genus" reg="Coccinella">Coccinella</tp:taxon-name-part>
                <tp:taxon-name-part taxon-name-part-type="species" reg="brucki">brucki</tp:taxon-name-part>
              </tp:taxon-name><comment> Mulsant, 1866: 90; <xref ref-type="bibr" rid="B11806309">Crotch (1874)</xref>: 46.</comment></tp:nomenclature-citation></tp:nomenclature-citation-list></tp:nomenclature><tp:treatment-sec sec-type="materials"><title>Materials</title><list list-type="alpha-lower" list-content="occurrences"><list-item><p><bold>Type status:</bold> <named-content xmlns:xlink="http://www.w3.org/1999/xlink" content-type="dwc:typeStatus" xlink:type="simple">Other material</named-content>. <bold>Occurrence:</bold> individualCount: <named-content xmlns:xlink="http://www.w3.org/1999/xlink" content-type="dwc:individualCount" xlink:type="simple">10</named-content>; sex: <named-content xmlns:xlink="http://www.w3.org/1999/xlink" content-type="dwc:sex" xlink:type="simple">3 males, 7 females</named-content>; occurrenceID: <named-content xmlns:xlink="http://www.w3.org/1999/xlink" content-type="dwc:occurrenceID" xlink:type="simple">61EA3796-071E-5D44-AA56-F70D67AC9873</named-content>; <bold>Taxon:</bold> scientificName: <named-content xmlns:xlink="http://www.w3.org/1999/xlink" content-type="dwc:scientificName" xlink:type="simple"><italic><tp:taxon-name><tp:taxon-name-part taxon-name-part-type="genus" reg="Coccinella">Coccinella</tp:taxon-name-part><tp:taxon-name-part taxon-name-part-type="species" reg="septempunctata">septempunctata</tp:taxon-name-part></tp:taxon-name></italic></named-content>; order: <named-content xmlns:xlink="http://www.w3.org/1999/xlink" content-type="dwc:order" xlink:type="simple"><tp:taxon-name><tp:taxon-name-part taxon-name-part-type="order">Coleoptera</tp:taxon-name-part></tp:taxon-name></named-content>; family: <named-content xmlns:xlink="http://www.w3.org/1999/xlink" content-type="dwc:family" xlink:type="simple"><tp:taxon-name><tp:taxon-name-part taxon-name-part-type="family">Coccinellidae</tp:taxon-name-part></tp:taxon-name></named-content>; scientificNameAuthorship: <named-content xmlns:xlink="http://www.w3.org/1999/xlink" content-type="dwc:scientificNameAuthorship" xlink:type="simple">Linnaeus 1758</named-content>; <bold>Location:</bold> country: <named-content xmlns:xlink="http://www.w3.org/1999/xlink" content-type="dwc:country" xlink:type="simple">Pakistan</named-content>; stateProvince: <named-content xmlns:xlink="http://www.w3.org/1999/xlink" content-type="dwc:stateProvince" xlink:type="simple">Punjab</named-content>; locality: <named-content xmlns:xlink="http://www.w3.org/1999/xlink" content-type="dwc:locality" xlink:type="simple">Attock, Hazro</named-content>; verbatimElevation: <named-content xmlns:xlink="http://www.w3.org/1999/xlink" content-type="dwc:verbatimElevation" xlink:type="simple">317 m</named-content>; decimalLatitude: <named-content xmlns:xlink="http://www.w3.org/1999/xlink" content-type="dwc:decimalLatitude" xlink:type="simple">33.89500</named-content>; decimalLongitude: <named-content xmlns:xlink="http://www.w3.org/1999/xlink" content-type="dwc:decimalLongitude" xlink:type="simple">72.48361</named-content>; <bold>Event:</bold> samplingProtocol: <named-content xmlns:xlink="http://www.w3.org/1999/xlink" content-type="dwc:samplingProtocol" xlink:type="simple">mist net</named-content>; year: <named-content xmlns:xlink="http://www.w3.org/1999/xlink" content-type="dwc:year" xlink:type="simple">2014</named-content>; month: <named-content xmlns:xlink="http://www.w3.org/1999/xlink" content-type="dwc:month" xlink:type="simple">10</named-content>; day: <named-content xmlns:xlink="http://www.w3.org/1999/xlink" content-type="dwc:day" xlink:type="simple">1</named-content>; <bold>Record Level:</bold> institutionID: <named-content xmlns:xlink="http://www.w3.org/1999/xlink" content-type="dwc:institutionID" xlink:type="simple">PMAS-AAUR</named-content></p></list-item><list-item><p><bold>Type status:</bold> <named-content xmlns:xlink="http://www.w3.org/1999/xlink" content-type="dwc:typeStatus" xlink:type="simple">Other material</named-content>. <bold>Occurrence:</bold> individualCount: <named-content xmlns:xlink="http://www.w3.org/1999/xlink" content-type="dwc:individualCount" xlink:type="simple">3</named-content>; sex: <named-content xmlns:xlink="http://www.w3.org/1999/xlink" content-type="dwc:sex" xlink:type="simple">1 male, 2 females</named-content>; occurrenceID: <named-content xmlns:xlink="http://www.w3.org/1999/xlink" content-type="dwc:occurrenceID" xlink:type="simple">F4F34E53-0E0E-5520-A98E-1A7F27F42E49</named-content>; <bold>Taxon:</bold> scientificName: <named-content xmlns:xlink="http://www.w3.org/1999/xlink" content-type="dwc:scientificName" xlink:type="simple"><italic><tp:taxon-name><tp:taxon-name-part taxon-name-part-type="genus" reg="Coccinella">Coccinella</tp:taxon-name-part><tp:taxon-name-part taxon-name-part-type="species" reg="septempunctata">septempunctata</tp:taxon-name-part></tp:taxon-name></italic></named-content>; order: <named-content xmlns:xlink="http://www.w3.org/1999/xlink" content-type="dwc:order" xlink:type="simple"><tp:taxon-name><tp:taxon-name-part taxon-name-part-type="order">Coleoptera</tp:taxon-name-part></tp:taxon-name></named-content>; family: <named-content xmlns:xlink="http://www.w3.org/1999/xlink" content-type="dwc:family" xlink:type="simple"><tp:taxon-name><tp:taxon-name-part taxon-name-part-type="family">Coccinellidae</tp:taxon-name-part></tp:taxon-name></named-content>; scientificNameAuthorship: <named-content xmlns:xlink="http://www.w3.org/1999/xlink" content-type="dwc:scientificNameAuthorship" xlink:type="simple">Linnaeus 1758</named-content>; <bold>Location:</bold> country: <named-content xmlns:xlink="http://www.w3.org/1999/xlink" content-type="dwc:country" xlink:type="simple">Pakistan</named-content>; stateProvince: <named-content xmlns:xlink="http://www.w3.org/1999/xlink" content-type="dwc:stateProvince" xlink:type="simple">Punjab</named-content>; locality: <named-content xmlns:xlink="http://www.w3.org/1999/xlink" content-type="dwc:locality" xlink:type="simple">Rawalpindi, Neela Sandh</named-content>; verbatimElevation: <named-content xmlns:xlink="http://www.w3.org/1999/xlink" content-type="dwc:verbatimElevation" xlink:type="simple">692 m</named-content>; decimalLatitude: <named-content xmlns:xlink="http://www.w3.org/1999/xlink" content-type="dwc:decimalLatitude" xlink:type="simple">33.66056</named-content>; decimalLongitude: <named-content xmlns:xlink="http://www.w3.org/1999/xlink" content-type="dwc:decimalLongitude" xlink:type="simple">73.38417</named-content>; <bold>Event:</bold> samplingProtocol: <named-content xmlns:xlink="http://www.w3.org/1999/xlink" content-type="dwc:samplingProtocol" xlink:type="simple">mist net</named-content>; year: <named-content xmlns:xlink="http://www.w3.org/1999/xlink" content-type="dwc:year" xlink:type="simple">2015</named-content>; month: <named-content xmlns:xlink="http://www.w3.org/1999/xlink" content-type="dwc:month" xlink:type="simple">4</named-content>; day: <named-content xmlns:xlink="http://www.w3.org/1999/xlink" content-type="dwc:day" xlink:type="simple">9</named-content>; <bold>Record Level:</bold> institutionID: <named-content xmlns:xlink="http://www.w3.org/1999/xlink" content-type="dwc:institutionID" xlink:type="simple">PMAS-AAUR</named-content></p></list-item><list-item><p><bold>Type status:</bold> <named-content xmlns:xlink="http://www.w3.org/1999/xlink" content-type="dwc:typeStatus" xlink:type="simple">Other material</named-content>. <bold>Occurrence:</bold> individualCount: <named-content xmlns:xlink="http://www.w3.org/1999/xlink" content-type="dwc:individualCount" xlink:type="simple">2</named-content>; sex: <named-content xmlns:xlink="http://www.w3.org/1999/xlink" content-type="dwc:sex" xlink:type="simple">1 male, 1 female</named-content>; occurrenceID: <named-content xmlns:xlink="http://www.w3.org/1999/xlink" content-type="dwc:occurrenceID" xlink:type="simple">19F2E70A-D2C5-5A9F-A9FB-1172F7006397</named-content>; <bold>Taxon:</bold> scientificName: <named-content xmlns:xlink="http://www.w3.org/1999/xlink" content-type="dwc:scientificName" xlink:type="simple"><italic><tp:taxon-name><tp:taxon-name-part taxon-name-part-type="genus" reg="Coccinella">Coccinella</tp:taxon-name-part><tp:taxon-name-part taxon-name-part-type="species" reg="septempunctata">septempunctata</tp:taxon-name-part></tp:taxon-name></italic></named-content>; order: <named-content xmlns:xlink="http://www.w3.org/1999/xlink" content-type="dwc:order" xlink:type="simple"><tp:taxon-name><tp:taxon-name-part taxon-name-part-type="order">Coleoptera</tp:taxon-name-part></tp:taxon-name></named-content>; family: <named-content xmlns:xlink="http://www.w3.org/1999/xlink" content-type="dwc:family" xlink:type="simple"><tp:taxon-name><tp:taxon-name-part taxon-name-part-type="family">Coccinellidae</tp:taxon-name-part></tp:taxon-name></named-content>; scientificNameAuthorship: <named-content xmlns:xlink="http://www.w3.org/1999/xlink" content-type="dwc:scientificNameAuthorship" xlink:type="simple">Linnaeus 1758</named-content>; <bold>Location:</bold> country: <named-content xmlns:xlink="http://www.w3.org/1999/xlink" content-type="dwc:country" xlink:type="simple">Pakistan</named-content>; stateProvince: <named-content xmlns:xlink="http://www.w3.org/1999/xlink" content-type="dwc:stateProvince" xlink:type="simple">Punjab</named-content>; locality: <named-content xmlns:xlink="http://www.w3.org/1999/xlink" content-type="dwc:locality" xlink:type="simple">Jhelum, Dina</named-content>; verbatimElevation: <named-content xmlns:xlink="http://www.w3.org/1999/xlink" content-type="dwc:verbatimElevation" xlink:type="simple">277 m</named-content>; decimalLatitude: <named-content xmlns:xlink="http://www.w3.org/1999/xlink" content-type="dwc:decimalLatitude" xlink:type="simple">33.03000</named-content>; decimalLongitude: <named-content xmlns:xlink="http://www.w3.org/1999/xlink" content-type="dwc:decimalLongitude" xlink:type="simple">73.59277</named-content>; <bold>Event:</bold> samplingProtocol: <named-content xmlns:xlink="http://www.w3.org/1999/xlink" content-type="dwc:samplingProtocol" xlink:type="simple">mist net</named-content>; year: <named-content xmlns:xlink="http://www.w3.org/1999/xlink" content-type="dwc:year" xlink:type="simple">2015</named-content>; month: <named-content xmlns:xlink="http://www.w3.org/1999/xlink" content-type="dwc:month" xlink:type="simple">4</named-content>; day: <named-content xmlns:xlink="http://www.w3.org/1999/xlink" content-type="dwc:day" xlink:type="simple">21</named-content>; <bold>Record Level:</bold> institutionID: <named-content xmlns:xlink="http://www.w3.org/1999/xlink" content-type="dwc:institutionID" xlink:type="simple">PMAS-AAUR</named-content></p></list-item><list-item><p><bold>Type status:</bold> <named-content xmlns:xlink="http://www.w3.org/1999/xlink" content-type="dwc:typeStatus" xlink:type="simple">Other material</named-content>. <bold>Occurrence:</bold> individualCount: <named-content xmlns:xlink="http://www.w3.org/1999/xlink" content-type="dwc:individualCount" xlink:type="simple">6</named-content>; sex: <named-content xmlns:xlink="http://www.w3.org/1999/xlink" content-type="dwc:sex" xlink:type="simple">3 males, 3 females</named-content>; occurrenceID: <named-content xmlns:xlink="http://www.w3.org/1999/xlink" content-type="dwc:occurrenceID" xlink:type="simple">BF968727-2103-5057-88C2-CEA282CB0E84</named-content>; <bold>Taxon:</bold> scientificName: <named-content xmlns:xlink="http://www.w3.org/1999/xlink" content-type="dwc:scientificName" xlink:type="simple"><italic><tp:taxon-name><tp:taxon-name-part taxon-name-part-type="genus" reg="Coccinella">Coccinella</tp:taxon-name-part><tp:taxon-name-part taxon-name-part-type="species" reg="septempunctata">septempunctata</tp:taxon-name-part></tp:taxon-name></italic></named-content>; order: <named-content xmlns:xlink="http://www.w3.org/1999/xlink" content-type="dwc:order" xlink:type="simple"><tp:taxon-name><tp:taxon-name-part taxon-name-part-type="order">Coleoptera</tp:taxon-name-part></tp:taxon-name></named-content>; family: <named-content xmlns:xlink="http://www.w3.org/1999/xlink" content-type="dwc:family" xlink:type="simple"><tp:taxon-name><tp:taxon-name-part taxon-name-part-type="family">Coccinellidae</tp:taxon-name-part></tp:taxon-name></named-content>; scientificNameAuthorship: <named-content xmlns:xlink="http://www.w3.org/1999/xlink" content-type="dwc:scientificNameAuthorship" xlink:type="simple">Linnaeus 1758</named-content>; <bold>Location:</bold> country: <named-content xmlns:xlink="http://www.w3.org/1999/xlink" content-type="dwc:country" xlink:type="simple">Pakistan</named-content>; stateProvince: <named-content xmlns:xlink="http://www.w3.org/1999/xlink" content-type="dwc:stateProvince" xlink:type="simple">Punjab</named-content>; locality: <named-content xmlns:xlink="http://www.w3.org/1999/xlink" content-type="dwc:locality" xlink:type="simple">Chakwal, Dhudiyal</named-content>; verbatimElevation: <named-content xmlns:xlink="http://www.w3.org/1999/xlink" content-type="dwc:verbatimElevation" xlink:type="simple">507 m</named-content>; decimalLatitude: <named-content xmlns:xlink="http://www.w3.org/1999/xlink" content-type="dwc:decimalLatitude" xlink:type="simple">33.11000</named-content>; decimalLongitude: <named-content xmlns:xlink="http://www.w3.org/1999/xlink" content-type="dwc:decimalLongitude" xlink:type="simple">73.01222</named-content>; <bold>Event:</bold> samplingProtocol: <named-content xmlns:xlink="http://www.w3.org/1999/xlink" content-type="dwc:samplingProtocol" xlink:type="simple">mist net</named-content>; year: <named-content xmlns:xlink="http://www.w3.org/1999/xlink" content-type="dwc:year" xlink:type="simple">2015</named-content>; month: <named-content xmlns:xlink="http://www.w3.org/1999/xlink" content-type="dwc:month" xlink:type="simple">5</named-content>; day: <named-content xmlns:xlink="http://www.w3.org/1999/xlink" content-type="dwc:day" xlink:type="simple">14</named-content>; <bold>Record Level:</bold> institutionID: <named-content xmlns:xlink="http://www.w3.org/1999/xlink" content-type="dwc:institutionID" xlink:type="simple">PMAS-AAUR</named-content></p></list-item><list-item><p><bold>Type status:</bold> <named-content xmlns:xlink="http://www.w3.org/1999/xlink" content-type="dwc:typeStatus" xlink:type="simple">Other material</named-content>. <bold>Occurrence:</bold> individualCount: <named-content xmlns:xlink="http://www.w3.org/1999/xlink" content-type="dwc:individualCount" xlink:type="simple">21</named-content>; sex: <named-content xmlns:xlink="http://www.w3.org/1999/xlink" content-type="dwc:sex" xlink:type="simple">8 males, 13 females</named-content>; occurrenceID: <named-content xmlns:xlink="http://www.w3.org/1999/xlink" content-type="dwc:occurrenceID" xlink:type="simple">80382456-22AF-513D-B27E-2228494A9776</named-content>; <bold>Taxon:</bold> scientificName: <named-content xmlns:xlink="http://www.w3.org/1999/xlink" content-type="dwc:scientificName" xlink:type="simple"><italic><tp:taxon-name><tp:taxon-name-part taxon-name-part-type="genus" reg="Coccinella">Coccinella</tp:taxon-name-part><tp:taxon-name-part taxon-name-part-type="species" reg="septempunctata">septempunctata</tp:taxon-name-part></tp:taxon-name></italic></named-content>; order: <named-content xmlns:xlink="http://www.w3.org/1999/xlink" content-type="dwc:order" xlink:type="simple"><tp:taxon-name><tp:taxon-name-part taxon-name-part-type="order">Coleoptera</tp:taxon-name-part></tp:taxon-name></named-content>; family: <named-content xmlns:xlink="http://www.w3.org/1999/xlink" content-type="dwc:family" xlink:type="simple"><tp:taxon-name><tp:taxon-name-part taxon-name-part-type="family">Coccinellidae</tp:taxon-name-part></tp:taxon-name></named-content>; scientificNameAuthorship: <named-content xmlns:xlink="http://www.w3.org/1999/xlink" content-type="dwc:scientificNameAuthorship" xlink:type="simple">Linnaeus 1758</named-content>; <bold>Location:</bold> country: <named-content xmlns:xlink="http://www.w3.org/1999/xlink" content-type="dwc:country" xlink:type="simple">Pakistan</named-content>; stateProvince: <named-content xmlns:xlink="http://www.w3.org/1999/xlink" content-type="dwc:stateProvince" xlink:type="simple">Punjab</named-content>; locality: <named-content xmlns:xlink="http://www.w3.org/1999/xlink" content-type="dwc:locality" xlink:type="simple">Murree, Kuldana</named-content>; verbatimElevation: <named-content xmlns:xlink="http://www.w3.org/1999/xlink" content-type="dwc:verbatimElevation" xlink:type="simple">1929 m</named-content>; decimalLatitude: <named-content xmlns:xlink="http://www.w3.org/1999/xlink" content-type="dwc:decimalLatitude" xlink:type="simple">33.92278</named-content>; decimalLongitude: <named-content xmlns:xlink="http://www.w3.org/1999/xlink" content-type="dwc:decimalLongitude" xlink:type="simple">73.40389</named-content>; <bold>Event:</bold> samplingProtocol: <named-content xmlns:xlink="http://www.w3.org/1999/xlink" content-type="dwc:samplingProtocol" xlink:type="simple">mist net</named-content>; year: <named-content xmlns:xlink="http://www.w3.org/1999/xlink" content-type="dwc:year" xlink:type="simple">2016</named-content>; month: <named-content xmlns:xlink="http://www.w3.org/1999/xlink" content-type="dwc:month" xlink:type="simple">11</named-content>; day: <named-content xmlns:xlink="http://www.w3.org/1999/xlink" content-type="dwc:day" xlink:type="simple">11</named-content>; <bold>Record Level:</bold> institutionID: <named-content xmlns:xlink="http://www.w3.org/1999/xlink" content-type="dwc:institutionID" xlink:type="simple">PMAS-AAUR</named-content></p></list-item><list-item><p><bold>Type status:</bold> <named-content xmlns:xlink="http://www.w3.org/1999/xlink" content-type="dwc:typeStatus" xlink:type="simple">Other material</named-content>. <bold>Occurrence:</bold> individualCount: <named-content xmlns:xlink="http://www.w3.org/1999/xlink" content-type="dwc:individualCount" xlink:type="simple">5</named-content>; sex: <named-content xmlns:xlink="http://www.w3.org/1999/xlink" content-type="dwc:sex" xlink:type="simple">1 male, 4 females</named-content>; occurrenceID: <named-content xmlns:xlink="http://www.w3.org/1999/xlink" content-type="dwc:occurrenceID" xlink:type="simple">878644C8-0A79-517E-8FF7-6AEBC5DE2E68</named-content>; <bold>Taxon:</bold> scientificName: <named-content xmlns:xlink="http://www.w3.org/1999/xlink" content-type="dwc:scientificName" xlink:type="simple"><italic><tp:taxon-name><tp:taxon-name-part taxon-name-part-type="genus" reg="Coccinella">Coccinella</tp:taxon-name-part><tp:taxon-name-part taxon-name-part-type="species" reg="septempunctata">septempunctata</tp:taxon-name-part></tp:taxon-name></italic></named-content>; order: <named-content xmlns:xlink="http://www.w3.org/1999/xlink" content-type="dwc:order" xlink:type="simple"><tp:taxon-name><tp:taxon-name-part taxon-name-part-type="order">Coleoptera</tp:taxon-name-part></tp:taxon-name></named-content>; family: <named-content xmlns:xlink="http://www.w3.org/1999/xlink" content-type="dwc:family" xlink:type="simple"><tp:taxon-name><tp:taxon-name-part taxon-name-part-type="family">Coccinellidae</tp:taxon-name-part></tp:taxon-name></named-content>; scientificNameAuthorship: <named-content xmlns:xlink="http://www.w3.org/1999/xlink" content-type="dwc:scientificNameAuthorship" xlink:type="simple">Linnaeus 1758</named-content>; <bold>Location:</bold> country: <named-content xmlns:xlink="http://www.w3.org/1999/xlink" content-type="dwc:country" xlink:type="simple">Pakistan</named-content>; stateProvince: <named-content xmlns:xlink="http://www.w3.org/1999/xlink" content-type="dwc:stateProvince" xlink:type="simple">Islamabad</named-content>; locality: <named-content xmlns:xlink="http://www.w3.org/1999/xlink" content-type="dwc:locality" xlink:type="simple">Ankara Park</named-content>; verbatimElevation: <named-content xmlns:xlink="http://www.w3.org/1999/xlink" content-type="dwc:verbatimElevation" xlink:type="simple">504 m</named-content>; decimalLatitude: <named-content xmlns:xlink="http://www.w3.org/1999/xlink" content-type="dwc:decimalLatitude" xlink:type="simple">33.69139</named-content>; decimalLongitude: <named-content xmlns:xlink="http://www.w3.org/1999/xlink" content-type="dwc:decimalLongitude" xlink:type="simple">73.11194</named-content>; <bold>Event:</bold> samplingProtocol: <named-content xmlns:xlink="http://www.w3.org/1999/xlink" content-type="dwc:samplingProtocol" xlink:type="simple">mist net</named-content>; year: <named-content xmlns:xlink="http://www.w3.org/1999/xlink" content-type="dwc:year" xlink:type="simple">2017</named-content>; month: <named-content xmlns:xlink="http://www.w3.org/1999/xlink" content-type="dwc:month" xlink:type="simple">11</named-content>; day: <named-content xmlns:xlink="http://www.w3.org/1999/xlink" content-type="dwc:day" xlink:type="simple">28</named-content>; <bold>Record Level:</bold> institutionID: <named-content xmlns:xlink="http://www.w3.org/1999/xlink" content-type="dwc:institutionID" xlink:type="simple">PMAS-AAUR</named-content></p></list-item><list-item><p><bold>Type status:</bold> <named-content xmlns:xlink="http://www.w3.org/1999/xlink" content-type="dwc:typeStatus" xlink:type="simple">Other material</named-content>. <bold>Occurrence:</bold> individualCount: <named-content xmlns:xlink="http://www.w3.org/1999/xlink" content-type="dwc:individualCount" xlink:type="simple">9</named-content>; sex: <named-content xmlns:xlink="http://www.w3.org/1999/xlink" content-type="dwc:sex" xlink:type="simple">4 males, 5 females</named-content>; occurrenceID: <named-content xmlns:xlink="http://www.w3.org/1999/xlink" content-type="dwc:occurrenceID" xlink:type="simple">288B917F-E5A6-5D45-87DD-C2953285E817</named-content>; <bold>Taxon:</bold> scientificName: <named-content xmlns:xlink="http://www.w3.org/1999/xlink" content-type="dwc:scientificName" xlink:type="simple"><italic><tp:taxon-name><tp:taxon-name-part taxon-name-part-type="genus" reg="Coccinella">Coccinella</tp:taxon-name-part><tp:taxon-name-part taxon-name-part-type="species" reg="septempunctata">septempunctata</tp:taxon-name-part></tp:taxon-name></italic></named-content>; order: <named-content xmlns:xlink="http://www.w3.org/1999/xlink" content-type="dwc:order" xlink:type="simple"><tp:taxon-name><tp:taxon-name-part taxon-name-part-type="order">Coleoptera</tp:taxon-name-part></tp:taxon-name></named-content>; family: <named-content xmlns:xlink="http://www.w3.org/1999/xlink" content-type="dwc:family" xlink:type="simple"><tp:taxon-name><tp:taxon-name-part taxon-name-part-type="family">Coccinellidae</tp:taxon-name-part></tp:taxon-name></named-content>; scientificNameAuthorship: <named-content xmlns:xlink="http://www.w3.org/1999/xlink" content-type="dwc:scientificNameAuthorship" xlink:type="simple">Linnaeus 1758</named-content>; <bold>Location:</bold> country: <named-content xmlns:xlink="http://www.w3.org/1999/xlink" content-type="dwc:country" xlink:type="simple">Pakistan</named-content>; stateProvince: <named-content xmlns:xlink="http://www.w3.org/1999/xlink" content-type="dwc:stateProvince" xlink:type="simple">Gilgit-Baltistan</named-content>; locality: <named-content xmlns:xlink="http://www.w3.org/1999/xlink" content-type="dwc:locality" xlink:type="simple">Gilgit, Jutial Nala</named-content>; verbatimElevation: <named-content xmlns:xlink="http://www.w3.org/1999/xlink" content-type="dwc:verbatimElevation" xlink:type="simple">1815 m</named-content>; decimalLatitude: <named-content xmlns:xlink="http://www.w3.org/1999/xlink" content-type="dwc:decimalLatitude" xlink:type="simple">35.88889</named-content>; decimalLongitude: <named-content xmlns:xlink="http://www.w3.org/1999/xlink" content-type="dwc:decimalLongitude" xlink:type="simple">74.34361</named-content>; <bold>Event:</bold> samplingProtocol: <named-content xmlns:xlink="http://www.w3.org/1999/xlink" content-type="dwc:samplingProtocol" xlink:type="simple">mist net</named-content>; year: <named-content xmlns:xlink="http://www.w3.org/1999/xlink" content-type="dwc:year" xlink:type="simple">2018</named-content>; month: <named-content xmlns:xlink="http://www.w3.org/1999/xlink" content-type="dwc:month" xlink:type="simple">8</named-content>; day: <named-content xmlns:xlink="http://www.w3.org/1999/xlink" content-type="dwc:day" xlink:type="simple">29</named-content>; <bold>Record Level:</bold> institutionID: <named-content xmlns:xlink="http://www.w3.org/1999/xlink" content-type="dwc:institutionID" xlink:type="simple">PMAS-AAUR</named-content></p></list-item><list-item><p><bold>Type status:</bold> <named-content xmlns:xlink="http://www.w3.org/1999/xlink" content-type="dwc:typeStatus" xlink:type="simple">Other material</named-content>. <bold>Occurrence:</bold> individualCount: <named-content xmlns:xlink="http://www.w3.org/1999/xlink" content-type="dwc:individualCount" xlink:type="simple">8</named-content>; sex: <named-content xmlns:xlink="http://www.w3.org/1999/xlink" content-type="dwc:sex" xlink:type="simple">4 males, 4 females</named-content>; occurrenceID: <named-content xmlns:xlink="http://www.w3.org/1999/xlink" content-type="dwc:occurrenceID" xlink:type="simple">1EE70DDA-4329-53F4-A721-7A88F4E44301</named-content>; <bold>Taxon:</bold> scientificName: <named-content xmlns:xlink="http://www.w3.org/1999/xlink" content-type="dwc:scientificName" xlink:type="simple"><italic><tp:taxon-name><tp:taxon-name-part taxon-name-part-type="genus" reg="Coccinella">Coccinella</tp:taxon-name-part><tp:taxon-name-part taxon-name-part-type="species" reg="septempunctata">septempunctata</tp:taxon-name-part></tp:taxon-name></italic></named-content>; order: <named-content xmlns:xlink="http://www.w3.org/1999/xlink" content-type="dwc:order" xlink:type="simple"><tp:taxon-name><tp:taxon-name-part taxon-name-part-type="order">Coleoptera</tp:taxon-name-part></tp:taxon-name></named-content>; family: <named-content xmlns:xlink="http://www.w3.org/1999/xlink" content-type="dwc:family" xlink:type="simple"><tp:taxon-name><tp:taxon-name-part taxon-name-part-type="family">Coccinellidae</tp:taxon-name-part></tp:taxon-name></named-content>; scientificNameAuthorship: <named-content xmlns:xlink="http://www.w3.org/1999/xlink" content-type="dwc:scientificNameAuthorship" xlink:type="simple">Linnaeus 1758</named-content>; <bold>Location:</bold> country: <named-content xmlns:xlink="http://www.w3.org/1999/xlink" content-type="dwc:country" xlink:type="simple">Pakistan</named-content>; stateProvince: <named-content xmlns:xlink="http://www.w3.org/1999/xlink" content-type="dwc:stateProvince" xlink:type="simple">Azad Jammu and Kashmir</named-content>; locality: <named-content xmlns:xlink="http://www.w3.org/1999/xlink" content-type="dwc:locality" xlink:type="simple">Muzaffarabad</named-content>; verbatimElevation: <named-content xmlns:xlink="http://www.w3.org/1999/xlink" content-type="dwc:verbatimElevation" xlink:type="simple">682 m</named-content>; decimalLatitude: <named-content xmlns:xlink="http://www.w3.org/1999/xlink" content-type="dwc:decimalLatitude" xlink:type="simple">34.36056</named-content>; decimalLongitude: <named-content xmlns:xlink="http://www.w3.org/1999/xlink" content-type="dwc:decimalLongitude" xlink:type="simple">73.47639</named-content>; <bold>Event:</bold> samplingProtocol: <named-content xmlns:xlink="http://www.w3.org/1999/xlink" content-type="dwc:samplingProtocol" xlink:type="simple">mist net</named-content>; year: <named-content xmlns:xlink="http://www.w3.org/1999/xlink" content-type="dwc:year" xlink:type="simple">2018</named-content>; month: <named-content xmlns:xlink="http://www.w3.org/1999/xlink" content-type="dwc:month" xlink:type="simple">6</named-content>; day: <named-content xmlns:xlink="http://www.w3.org/1999/xlink" content-type="dwc:day" xlink:type="simple">21</named-content>; <bold>Record Level:</bold> institutionID: <named-content xmlns:xlink="http://www.w3.org/1999/xlink" content-type="dwc:institutionID" xlink:type="simple">PMAS-AAUR</named-content></p></list-item><list-item><p><bold>Type status:</bold> <named-content xmlns:xlink="http://www.w3.org/1999/xlink" content-type="dwc:typeStatus" xlink:type="simple">Other material</named-content>. <bold>Occurrence:</bold> individualCount: <named-content xmlns:xlink="http://www.w3.org/1999/xlink" content-type="dwc:individualCount" xlink:type="simple">21</named-content>; sex: <named-content xmlns:xlink="http://www.w3.org/1999/xlink" content-type="dwc:sex" xlink:type="simple">8 males, 13 females</named-content>; occurrenceID: <named-content xmlns:xlink="http://www.w3.org/1999/xlink" content-type="dwc:occurrenceID" xlink:type="simple">454BB03E-2C9A-5C40-9717-9083B1707FA4</named-content>; <bold>Taxon:</bold> scientificName: <named-content xmlns:xlink="http://www.w3.org/1999/xlink" content-type="dwc:scientificName" xlink:type="simple"><italic><tp:taxon-name><tp:taxon-name-part taxon-name-part-type="genus" reg="Coccinella">Coccinella</tp:taxon-name-part><tp:taxon-name-part taxon-name-part-type="species" reg="septempunctata">septempunctata</tp:taxon-name-part></tp:taxon-name></italic></named-content>; order: <named-content xmlns:xlink="http://www.w3.org/1999/xlink" content-type="dwc:order" xlink:type="simple"><tp:taxon-name><tp:taxon-name-part taxon-name-part-type="order">Coleoptera</tp:taxon-name-part></tp:taxon-name></named-content>; family: <named-content xmlns:xlink="http://www.w3.org/1999/xlink" content-type="dwc:family" xlink:type="simple"><tp:taxon-name><tp:taxon-name-part taxon-name-part-type="family">Coccinellidae</tp:taxon-name-part></tp:taxon-name></named-content>; scientificNameAuthorship: <named-content xmlns:xlink="http://www.w3.org/1999/xlink" content-type="dwc:scientificNameAuthorship" xlink:type="simple">Linnaeus 1758</named-content>; <bold>Location:</bold> country: <named-content xmlns:xlink="http://www.w3.org/1999/xlink" content-type="dwc:country" xlink:type="simple">Pakistan</named-content>; stateProvince: <named-content xmlns:xlink="http://www.w3.org/1999/xlink" content-type="dwc:stateProvince" xlink:type="simple">Khyber Pakhtunkhwa</named-content>; locality: <named-content xmlns:xlink="http://www.w3.org/1999/xlink" content-type="dwc:locality" xlink:type="simple">Abbottabad, Khanaspur</named-content>; verbatimElevation: <named-content xmlns:xlink="http://www.w3.org/1999/xlink" content-type="dwc:verbatimElevation" xlink:type="simple">2362 m</named-content>; decimalLatitude: <named-content xmlns:xlink="http://www.w3.org/1999/xlink" content-type="dwc:decimalLatitude" xlink:type="simple">34.02056</named-content>; decimalLongitude: <named-content xmlns:xlink="http://www.w3.org/1999/xlink" content-type="dwc:decimalLongitude" xlink:type="simple">73.42583</named-content>; <bold>Event:</bold> samplingProtocol: <named-content xmlns:xlink="http://www.w3.org/1999/xlink" content-type="dwc:samplingProtocol" xlink:type="simple">mist net</named-content>; year: <named-content xmlns:xlink="http://www.w3.org/1999/xlink" content-type="dwc:year" xlink:type="simple">2017</named-content>; month: <named-content xmlns:xlink="http://www.w3.org/1999/xlink" content-type="dwc:month" xlink:type="simple">5</named-content>; day: <named-content xmlns:xlink="http://www.w3.org/1999/xlink" content-type="dwc:day" xlink:type="simple">4</named-content>; <bold>Record Level:</bold> institutionID: <named-content xmlns:xlink="http://www.w3.org/1999/xlink" content-type="dwc:institutionID" xlink:type="simple">PMAS-AAUR</named-content></p></list-item><list-item><p><bold>Type status:</bold> <named-content xmlns:xlink="http://www.w3.org/1999/xlink" content-type="dwc:typeStatus" xlink:type="simple">Other material</named-content>. <bold>Occurrence:</bold> individualCount: <named-content xmlns:xlink="http://www.w3.org/1999/xlink" content-type="dwc:individualCount" xlink:type="simple">4</named-content>; sex: <named-content xmlns:xlink="http://www.w3.org/1999/xlink" content-type="dwc:sex" xlink:type="simple">1 male, 5 females</named-content>; occurrenceID: <named-content xmlns:xlink="http://www.w3.org/1999/xlink" content-type="dwc:occurrenceID" xlink:type="simple">A47AEE9C-6D78-5D00-BE43-CAC1E51FEF87</named-content>; <bold>Taxon:</bold> scientificName: <named-content xmlns:xlink="http://www.w3.org/1999/xlink" content-type="dwc:scientificName" xlink:type="simple"><italic><tp:taxon-name><tp:taxon-name-part taxon-name-part-type="genus" reg="Coccinella">Coccinella</tp:taxon-name-part><tp:taxon-name-part taxon-name-part-type="species" reg="septempunctata">septempunctata</tp:taxon-name-part></tp:taxon-name></italic></named-content>; order: <named-content xmlns:xlink="http://www.w3.org/1999/xlink" content-type="dwc:order" xlink:type="simple"><tp:taxon-name><tp:taxon-name-part taxon-name-part-type="order">Coleoptera</tp:taxon-name-part></tp:taxon-name></named-content>; family: <named-content xmlns:xlink="http://www.w3.org/1999/xlink" content-type="dwc:family" xlink:type="simple"><tp:taxon-name><tp:taxon-name-part taxon-name-part-type="family">Coccinellidae</tp:taxon-name-part></tp:taxon-name></named-content>; scientificNameAuthorship: <named-content xmlns:xlink="http://www.w3.org/1999/xlink" content-type="dwc:scientificNameAuthorship" xlink:type="simple">Linnaeus 1758</named-content>; <bold>Location:</bold> country: <named-content xmlns:xlink="http://www.w3.org/1999/xlink" content-type="dwc:country" xlink:type="simple">Pakistan</named-content>; stateProvince: <named-content xmlns:xlink="http://www.w3.org/1999/xlink" content-type="dwc:stateProvince" xlink:type="simple">Azad Jammu and Kashmir</named-content>; locality: <named-content xmlns:xlink="http://www.w3.org/1999/xlink" content-type="dwc:locality" xlink:type="simple">Neelum, Sharda</named-content>; verbatimElevation: <named-content xmlns:xlink="http://www.w3.org/1999/xlink" content-type="dwc:verbatimElevation" xlink:type="simple">1967 m</named-content>; decimalLatitude: <named-content xmlns:xlink="http://www.w3.org/1999/xlink" content-type="dwc:decimalLatitude" xlink:type="simple">34.79389</named-content>; decimalLongitude: <named-content xmlns:xlink="http://www.w3.org/1999/xlink" content-type="dwc:decimalLongitude" xlink:type="simple">74.18167</named-content>; <bold>Event:</bold> samplingProtocol: <named-content xmlns:xlink="http://www.w3.org/1999/xlink" content-type="dwc:samplingProtocol" xlink:type="simple">mist net</named-content>; year: <named-content xmlns:xlink="http://www.w3.org/1999/xlink" content-type="dwc:year" xlink:type="simple">2019</named-content>; month: <named-content xmlns:xlink="http://www.w3.org/1999/xlink" content-type="dwc:month" xlink:type="simple">8</named-content>; day: <named-content xmlns:xlink="http://www.w3.org/1999/xlink" content-type="dwc:day" xlink:type="simple">20</named-content>; <bold>Record Level:</bold> institutionID: <named-content xmlns:xlink="http://www.w3.org/1999/xlink" content-type="dwc:institutionID" xlink:type="simple">PMAS-AAUR</named-content></p></list-item><list-item><p><bold>Type status:</bold> <named-content xmlns:xlink="http://www.w3.org/1999/xlink" content-type="dwc:typeStatus" xlink:type="simple">Other material</named-content>. <bold>Occurrence:</bold> individualCount: <named-content xmlns:xlink="http://www.w3.org/1999/xlink" content-type="dwc:individualCount" xlink:type="simple">7</named-content>; sex: <named-content xmlns:xlink="http://www.w3.org/1999/xlink" content-type="dwc:sex" xlink:type="simple">3 males, 4 females</named-content>; occurrenceID: <named-content xmlns:xlink="http://www.w3.org/1999/xlink" content-type="dwc:occurrenceID" xlink:type="simple">BB4D077F-FE96-5521-969F-7C794E3D955D</named-content>; <bold>Taxon:</bold> scientificName: <named-content xmlns:xlink="http://www.w3.org/1999/xlink" content-type="dwc:scientificName" xlink:type="simple"><italic><tp:taxon-name><tp:taxon-name-part taxon-name-part-type="genus" reg="Coccinella">Coccinella</tp:taxon-name-part><tp:taxon-name-part taxon-name-part-type="species" reg="septempunctata">septempunctata</tp:taxon-name-part></tp:taxon-name></italic></named-content>; order: <named-content xmlns:xlink="http://www.w3.org/1999/xlink" content-type="dwc:order" xlink:type="simple"><tp:taxon-name><tp:taxon-name-part taxon-name-part-type="order">Coleoptera</tp:taxon-name-part></tp:taxon-name></named-content>; family: <named-content xmlns:xlink="http://www.w3.org/1999/xlink" content-type="dwc:family" xlink:type="simple"><tp:taxon-name><tp:taxon-name-part taxon-name-part-type="family">Coccinellidae</tp:taxon-name-part></tp:taxon-name></named-content>; scientificNameAuthorship: <named-content xmlns:xlink="http://www.w3.org/1999/xlink" content-type="dwc:scientificNameAuthorship" xlink:type="simple">Linnaeus 1758</named-content>; <bold>Location:</bold> country: <named-content xmlns:xlink="http://www.w3.org/1999/xlink" content-type="dwc:country" xlink:type="simple">Pakistan</named-content>; stateProvince: <named-content xmlns:xlink="http://www.w3.org/1999/xlink" content-type="dwc:stateProvince" xlink:type="simple">Gilgit-Baltistan</named-content>; locality: <named-content xmlns:xlink="http://www.w3.org/1999/xlink" content-type="dwc:locality" xlink:type="simple">Hunza, Aliabad</named-content>; verbatimElevation: <named-content xmlns:xlink="http://www.w3.org/1999/xlink" content-type="dwc:verbatimElevation" xlink:type="simple">2222 m</named-content>; decimalLatitude: <named-content xmlns:xlink="http://www.w3.org/1999/xlink" content-type="dwc:decimalLatitude" xlink:type="simple">36.30611</named-content>; decimalLongitude: <named-content xmlns:xlink="http://www.w3.org/1999/xlink" content-type="dwc:decimalLongitude" xlink:type="simple">74.61833</named-content>; <bold>Event:</bold> samplingProtocol: <named-content xmlns:xlink="http://www.w3.org/1999/xlink" content-type="dwc:samplingProtocol" xlink:type="simple">mist net</named-content>; year: <named-content xmlns:xlink="http://www.w3.org/1999/xlink" content-type="dwc:year" xlink:type="simple">2020</named-content>; month: <named-content xmlns:xlink="http://www.w3.org/1999/xlink" content-type="dwc:month" xlink:type="simple">7</named-content>; day: <named-content xmlns:xlink="http://www.w3.org/1999/xlink" content-type="dwc:day" xlink:type="simple">5</named-content>; <bold>Record Level:</bold> institutionID: <named-content xmlns:xlink="http://www.w3.org/1999/xlink" content-type="dwc:institutionID" xlink:type="simple">PMAS-AAUR</named-content></p></list-item><list-item><p><bold>Type status:</bold> <named-content xmlns:xlink="http://www.w3.org/1999/xlink" content-type="dwc:typeStatus" xlink:type="simple">Other material</named-content>. <bold>Occurrence:</bold> individualCount: <named-content xmlns:xlink="http://www.w3.org/1999/xlink" content-type="dwc:individualCount" xlink:type="simple">1</named-content>; sex: <named-content xmlns:xlink="http://www.w3.org/1999/xlink" content-type="dwc:sex" xlink:type="simple">1 male</named-content>; occurrenceID: <named-content xmlns:xlink="http://www.w3.org/1999/xlink" content-type="dwc:occurrenceID" xlink:type="simple">0CA59878-8B92-553C-B1D9-13C0BFCD26A4</named-content>; <bold>Taxon:</bold> scientificName: <named-content xmlns:xlink="http://www.w3.org/1999/xlink" content-type="dwc:scientificName" xlink:type="simple"><italic><tp:taxon-name><tp:taxon-name-part taxon-name-part-type="genus" reg="Coccinella">Coccinella</tp:taxon-name-part><tp:taxon-name-part taxon-name-part-type="species" reg="septempunctata">septempunctata</tp:taxon-name-part></tp:taxon-name></italic></named-content>; order: <named-content xmlns:xlink="http://www.w3.org/1999/xlink" content-type="dwc:order" xlink:type="simple"><tp:taxon-name><tp:taxon-name-part taxon-name-part-type="order">Coleoptera</tp:taxon-name-part></tp:taxon-name></named-content>; family: <named-content xmlns:xlink="http://www.w3.org/1999/xlink" content-type="dwc:family" xlink:type="simple"><tp:taxon-name><tp:taxon-name-part taxon-name-part-type="family">Coccinellidae</tp:taxon-name-part></tp:taxon-name></named-content>; scientificNameAuthorship: <named-content xmlns:xlink="http://www.w3.org/1999/xlink" content-type="dwc:scientificNameAuthorship" xlink:type="simple">Linnaeus 1758</named-content>; <bold>Location:</bold> country: <named-content xmlns:xlink="http://www.w3.org/1999/xlink" content-type="dwc:country" xlink:type="simple">Pakistan</named-content>; stateProvince: <named-content xmlns:xlink="http://www.w3.org/1999/xlink" content-type="dwc:stateProvince" xlink:type="simple">Gilgit-Baltistan</named-content>; locality: <named-content xmlns:xlink="http://www.w3.org/1999/xlink" content-type="dwc:locality" xlink:type="simple">Skardu, Kachura</named-content>; verbatimElevation: <named-content xmlns:xlink="http://www.w3.org/1999/xlink" content-type="dwc:verbatimElevation" xlink:type="simple">2342 m</named-content>; decimalLatitude: <named-content xmlns:xlink="http://www.w3.org/1999/xlink" content-type="dwc:decimalLatitude" xlink:type="simple">35.43472</named-content>; decimalLongitude: <named-content xmlns:xlink="http://www.w3.org/1999/xlink" content-type="dwc:decimalLongitude" xlink:type="simple">75.45000</named-content>; <bold>Event:</bold> samplingProtocol: <named-content xmlns:xlink="http://www.w3.org/1999/xlink" content-type="dwc:samplingProtocol" xlink:type="simple">mist net</named-content>; year: <named-content xmlns:xlink="http://www.w3.org/1999/xlink" content-type="dwc:year" xlink:type="simple">2021</named-content>; month: <named-content xmlns:xlink="http://www.w3.org/1999/xlink" content-type="dwc:month" xlink:type="simple">4</named-content>; day: <named-content xmlns:xlink="http://www.w3.org/1999/xlink" content-type="dwc:day" xlink:type="simple">5</named-content>; <bold>Record Level:</bold> institutionID: <named-content xmlns:xlink="http://www.w3.org/1999/xlink" content-type="dwc:institutionID" xlink:type="simple">PMAS-AAUR</named-content></p></list-item><list-item><p><bold>Type status:</bold> <named-content xmlns:xlink="http://www.w3.org/1999/xlink" content-type="dwc:typeStatus" xlink:type="simple">Other material</named-content>. <bold>Occurrence:</bold> individualCount: <named-content xmlns:xlink="http://www.w3.org/1999/xlink" content-type="dwc:individualCount" xlink:type="simple">6</named-content>; sex: <named-content xmlns:xlink="http://www.w3.org/1999/xlink" content-type="dwc:sex" xlink:type="simple">3 males, 3 female</named-content>; occurrenceID: <named-content xmlns:xlink="http://www.w3.org/1999/xlink" content-type="dwc:occurrenceID" xlink:type="simple">1B73ED17-38E8-509B-830D-AD6E0FDD7E63</named-content>; <bold>Taxon:</bold> scientificName: <named-content xmlns:xlink="http://www.w3.org/1999/xlink" content-type="dwc:scientificName" xlink:type="simple"><italic><tp:taxon-name><tp:taxon-name-part taxon-name-part-type="genus" reg="Coccinella">Coccinella</tp:taxon-name-part><tp:taxon-name-part taxon-name-part-type="species" reg="septempunctata">septempunctata</tp:taxon-name-part></tp:taxon-name></italic></named-content>; order: <named-content xmlns:xlink="http://www.w3.org/1999/xlink" content-type="dwc:order" xlink:type="simple"><tp:taxon-name><tp:taxon-name-part taxon-name-part-type="order">Coleoptera</tp:taxon-name-part></tp:taxon-name></named-content>; family: <named-content xmlns:xlink="http://www.w3.org/1999/xlink" content-type="dwc:family" xlink:type="simple"><tp:taxon-name><tp:taxon-name-part taxon-name-part-type="family">Coccinellidae</tp:taxon-name-part></tp:taxon-name></named-content>; scientificNameAuthorship: <named-content xmlns:xlink="http://www.w3.org/1999/xlink" content-type="dwc:scientificNameAuthorship" xlink:type="simple">Linnaeus 1758</named-content>; <bold>Location:</bold> country: <named-content xmlns:xlink="http://www.w3.org/1999/xlink" content-type="dwc:country" xlink:type="simple">Pakistan</named-content>; stateProvince: <named-content xmlns:xlink="http://www.w3.org/1999/xlink" content-type="dwc:stateProvince" xlink:type="simple">Gilgit-Baltistan</named-content>; locality: <named-content xmlns:xlink="http://www.w3.org/1999/xlink" content-type="dwc:locality" xlink:type="simple">Astore, Rama</named-content>; verbatimElevation: <named-content xmlns:xlink="http://www.w3.org/1999/xlink" content-type="dwc:verbatimElevation" xlink:type="simple">3093 m</named-content>; decimalLatitude: <named-content xmlns:xlink="http://www.w3.org/1999/xlink" content-type="dwc:decimalLatitude" xlink:type="simple">35.35889</named-content>; decimalLongitude: <named-content xmlns:xlink="http://www.w3.org/1999/xlink" content-type="dwc:decimalLongitude" xlink:type="simple">74.81111</named-content>; <bold>Event:</bold> samplingProtocol: <named-content xmlns:xlink="http://www.w3.org/1999/xlink" content-type="dwc:samplingProtocol" xlink:type="simple">mist net</named-content>; year: <named-content xmlns:xlink="http://www.w3.org/1999/xlink" content-type="dwc:year" xlink:type="simple">2022</named-content>; month: <named-content xmlns:xlink="http://www.w3.org/1999/xlink" content-type="dwc:month" xlink:type="simple">8</named-content>; day: <named-content xmlns:xlink="http://www.w3.org/1999/xlink" content-type="dwc:day" xlink:type="simple">22</named-content>; <bold>Record Level:</bold> institutionID: <named-content xmlns:xlink="http://www.w3.org/1999/xlink" content-type="dwc:institutionID" xlink:type="simple">PMAS-AAUR</named-content></p></list-item></list></tp:treatment-sec><tp:treatment-sec sec-type="Description"><title>Description</title><p>Body (Fig. <xref ref-type="fig" rid="F12064751">5</xref>A-D) oval, strongly convex and dorsum surface apparently glabrous; head black with pale yellow oblique spots near ocular margins, antennae and mouth-parts black; scutellum black; pronotum black with pale-yellow quadrated marking at anterior half of lateral margins; elytra reddish-brown or orange, with seven black spots, each spot nearly rounded and rather large, sometimes marging with each other and forming one or two large black spots, in different patterns; abdominal postcoxal line (Fig. <xref ref-type="fig" rid="F12064751">5</xref>E) incomplete laterally and not recurved, expending to posterior margin ventrite 1, with an oblique dividing line close to postcoxal line. Male genitalia as in Fig. <xref ref-type="fig" rid="F12064751">5</xref>F-H.</p><sec sec-type="Measurements"><title>Measurements</title><p>TL: 6.63–7.20 mm; TW: 5.35–5.60 mm; HW: 0.86–0.94 mm; TH: 3.26–3.28 mm; EL/TW: 1.07–1.09; TL/TW: 1.24–1.33; PL/PW: 0.42–0.44; PW/EW: 0.63–0.65.</p></sec></tp:treatment-sec><tp:treatment-sec sec-type="Diagnosis"><title>Diagnosis</title><p><italic><tp:taxon-name><tp:taxon-name-part taxon-name-part-type="genus" reg="Coccinella">Coccinella</tp:taxon-name-part><tp:taxon-name-part taxon-name-part-type="species" reg="septempunctata">septempunctata</tp:taxon-name-part></tp:taxon-name></italic> can be easily separated from <italic><tp:taxon-name><tp:taxon-name-part taxon-name-part-type="genus" reg="Coccinella">C.</tp:taxon-name-part><tp:taxon-name-part taxon-name-part-type="species" reg="transversoguttata">transversoguttata</tp:taxon-name-part></tp:taxon-name></italic> and <italic><tp:taxon-name><tp:taxon-name-part taxon-name-part-type="genus" reg="Coccinella">C.</tp:taxon-name-part><tp:taxon-name-part taxon-name-part-type="species" reg="undecimpunctata">undecimpunctata</tp:taxon-name-part></tp:taxon-name></italic> by having seven black spots at the elytra (Fig. <xref ref-type="fig" rid="F12064751">5</xref>A-B), sometimes these spots merging and forming one or two large black marks at each elytron (Fig. <xref ref-type="fig" rid="F12064751">5</xref>C-D); apex of penis flattened and with the triangular process, surrounded by a weak membrane (Fig. <xref ref-type="fig" rid="F12064751">5</xref>F).</p></tp:treatment-sec><tp:treatment-sec sec-type="Distribution"><title>Distribution</title><p>It is a widely distributed species in Pakistan (<xref ref-type="bibr" rid="B11806903">Rafi et al. 2005</xref>). Azad Jammu &amp; Kashmir (<xref ref-type="bibr" rid="B11806444">Hayat et al. 2017</xref>, current study); Baluchistan (<xref ref-type="bibr" rid="B11806755">Mohibullah et al. 2019</xref>), Gilgit-Baltistan (<xref ref-type="bibr" rid="B11806221">Ashfaque et al. 2013</xref>, current study), Punjab (<xref ref-type="bibr" rid="B11806586">Khan and Sultan 1949</xref>, <xref ref-type="bibr" rid="B11806400">Gillani 1976</xref>, <xref ref-type="bibr" rid="B11806221">Ashfaque et al. 2013</xref>, <xref ref-type="bibr" rid="B11806149">Ahmed et al. 2017</xref>, current Study), Islamabad (current study), Khyber Pakhtunkhwa (<xref ref-type="bibr" rid="B11806822">Mohyudddin 1981</xref>, <xref ref-type="bibr" rid="B11807041">Shah 1983</xref>, <xref ref-type="bibr" rid="B11807164">Ullah et al. 2012</xref>, <xref ref-type="bibr" rid="B11806955">Saeed et al. 2016</xref>, <xref ref-type="bibr" rid="B11806597">Khan et al. 2007</xref>, current study), Sindh (<xref ref-type="bibr" rid="B11806202">Ali et al. 2012</xref>, <xref ref-type="bibr" rid="B11806221">Ashfaque et al. 2013</xref>); – China, Nepal, Bhutan, India, Iran, Sri Lanka, Andorra, Austria, Azores, Balearic, Albania, Liechtenstein, Belarus, Cyprus, Netherlands, Belgium, Romania, Estonia, Bosnia, Herzegovina, Finland, Germany, Afro-tropical Region, Bulgaria, Corsica, Croatia, England, Sweden, France, Greek, Hungary, Italy, Lithuania, Denmark, Macedonia, Madeira, Czech Republic, Malta, Norway, Slovenia, Ireland, Poland, Luxembourg, Ukraine, Portuguese, Russia, Sardinia, Latvia, Slovakia, Spain, Switzerland and East Palearctic, all being introduced to the Nearctic Region (<xref ref-type="bibr" rid="B11806867">Poorani 2002</xref>, <xref ref-type="bibr" rid="B11806659">Kovář 2007</xref>, <xref ref-type="bibr" rid="B11806532">Jafari et al. 2015</xref>).</p></tp:treatment-sec><tp:treatment-sec sec-type="Ecology"><title>Ecology</title><p><bold>Prey.</bold> <xref ref-type="bibr" rid="B11806515">Irshad (2001)</xref> and <xref ref-type="bibr" rid="B11806903">Rafi et al. (2005)</xref> recorded that this species feeding on <italic><tp:taxon-name><tp:taxon-name-part taxon-name-part-type="genus" reg="Aleurocanthus">Aleurocanthus</tp:taxon-name-part><tp:taxon-name-part taxon-name-part-type="species" reg="husaini">husaini</tp:taxon-name-part></tp:taxon-name></italic> (Corbett), <italic><tp:taxon-name><tp:taxon-name-part taxon-name-part-type="genus" reg="Aleurocanthus">A.</tp:taxon-name-part><tp:taxon-name-part taxon-name-part-type="species" reg="woglumi">woglumi</tp:taxon-name-part></tp:taxon-name></italic> Ashby, <italic><tp:taxon-name><tp:taxon-name-part taxon-name-part-type="genus" reg="Aleurolobus">Aleurolobus</tp:taxon-name-part><tp:taxon-name-part taxon-name-part-type="species" reg="barodensis">barodensis</tp:taxon-name-part></tp:taxon-name></italic> (Maskell), <italic><tp:taxon-name><tp:taxon-name-part taxon-name-part-type="genus" reg="Bemisia">Bemisia</tp:taxon-name-part><tp:taxon-name-part taxon-name-part-type="species" reg="tabaci">tabaci</tp:taxon-name-part></tp:taxon-name></italic> (Gennadius), <italic><tp:taxon-name><tp:taxon-name-part taxon-name-part-type="genus" reg="Dialeurodes">Dialeurodes</tp:taxon-name-part><tp:taxon-name-part taxon-name-part-type="species" reg="citri">citri</tp:taxon-name-part></tp:taxon-name></italic> (Ashmead), <italic><tp:taxon-name><tp:taxon-name-part taxon-name-part-type="genus" reg="Neomaskellia">Neomaskellia</tp:taxon-name-part></tp:taxon-name></italic> spp. (<tp:taxon-name><tp:taxon-name-part taxon-name-part-type="order">Hemiptera</tp:taxon-name-part></tp:taxon-name>, <tp:taxon-name><tp:taxon-name-part taxon-name-part-type="family">Aleyrodidae</tp:taxon-name-part></tp:taxon-name>), <italic><tp:taxon-name><tp:taxon-name-part taxon-name-part-type="genus" reg="Adelges">Adelges</tp:taxon-name-part><tp:taxon-name-part taxon-name-part-type="species" reg="joshii">joshii</tp:taxon-name-part></tp:taxon-name></italic> (Schneider-Orelli and Schneider) (<tp:taxon-name><tp:taxon-name-part taxon-name-part-type="order">Hemiptera</tp:taxon-name-part></tp:taxon-name>, <tp:taxon-name><tp:taxon-name-part taxon-name-part-type="family">Adelgididae</tp:taxon-name-part></tp:taxon-name>), <italic><tp:taxon-name><tp:taxon-name-part taxon-name-part-type="genus" reg="Acyrthosiphon">Acyrthosiphon</tp:taxon-name-part><tp:taxon-name-part taxon-name-part-type="species" reg="pisum">pisum</tp:taxon-name-part></tp:taxon-name></italic> Harris, <italic><tp:taxon-name><tp:taxon-name-part taxon-name-part-type="genus" reg="Therioaphis">Therioaphis</tp:taxon-name-part><tp:taxon-name-part taxon-name-part-type="species" reg="trifolii">trifolii</tp:taxon-name-part></tp:taxon-name></italic> (Monell), <italic><tp:taxon-name><tp:taxon-name-part taxon-name-part-type="genus" reg="Aphis">Aphis</tp:taxon-name-part><tp:taxon-name-part taxon-name-part-type="species" reg="gossypii">gossypii</tp:taxon-name-part></tp:taxon-name></italic> Glover, <italic><tp:taxon-name><tp:taxon-name-part taxon-name-part-type="genus" reg="Aphis">A.</tp:taxon-name-part><tp:taxon-name-part taxon-name-part-type="species" reg="fabae">fabae</tp:taxon-name-part></tp:taxon-name></italic> Scopoli, <italic><tp:taxon-name><tp:taxon-name-part taxon-name-part-type="genus" reg="Aphis">A.</tp:taxon-name-part><tp:taxon-name-part taxon-name-part-type="species" reg="craccivora">craccivora</tp:taxon-name-part></tp:taxon-name></italic> Koch, <italic><tp:taxon-name><tp:taxon-name-part taxon-name-part-type="genus" reg="Capitophorus">Capitophorus</tp:taxon-name-part></tp:taxon-name></italic> sp., <italic><tp:taxon-name><tp:taxon-name-part taxon-name-part-type="genus" reg="Myzus">Myzus</tp:taxon-name-part><tp:taxon-name-part taxon-name-part-type="species" reg="persicae">persicae</tp:taxon-name-part></tp:taxon-name></italic> (Sulzer), <italic><tp:taxon-name><tp:taxon-name-part taxon-name-part-type="genus" reg="Lipaphis">Lipaphis</tp:taxon-name-part><tp:taxon-name-part taxon-name-part-type="species" reg="pseudobrassicae">pseudobrassicae</tp:taxon-name-part></tp:taxon-name></italic> Davis, <italic><tp:taxon-name><tp:taxon-name-part taxon-name-part-type="genus" reg="Pterochloroides">Pterochloroides</tp:taxon-name-part><tp:taxon-name-part taxon-name-part-type="species" reg="persicae">persicae</tp:taxon-name-part></tp:taxon-name></italic> Cholodkovsky, <italic><tp:taxon-name><tp:taxon-name-part taxon-name-part-type="genus" reg="Macrosiphum">Macrosiphum</tp:taxon-name-part><tp:taxon-name-part taxon-name-part-type="species" reg="rosae">rosae</tp:taxon-name-part></tp:taxon-name></italic> (Linnaeus), <italic><tp:taxon-name><tp:taxon-name-part taxon-name-part-type="genus" reg="Rhopalosiphum">Rhopalosiphum</tp:taxon-name-part><tp:taxon-name-part taxon-name-part-type="species" reg="maidis">maidis</tp:taxon-name-part></tp:taxon-name></italic> (Fitch) (<tp:taxon-name><tp:taxon-name-part taxon-name-part-type="order">Hemiptera</tp:taxon-name-part></tp:taxon-name>, <tp:taxon-name><tp:taxon-name-part taxon-name-part-type="family">Aphididae</tp:taxon-name-part></tp:taxon-name>), <italic><tp:taxon-name><tp:taxon-name-part taxon-name-part-type="genus" reg="Diaphorina">Diaphorina</tp:taxon-name-part><tp:taxon-name-part taxon-name-part-type="species" reg="citri">citri</tp:taxon-name-part></tp:taxon-name></italic> Kuwayama (<tp:taxon-name><tp:taxon-name-part taxon-name-part-type="order">Hemiptera</tp:taxon-name-part></tp:taxon-name>, <tp:taxon-name><tp:taxon-name-part taxon-name-part-type="family">Psyllidae</tp:taxon-name-part></tp:taxon-name>), <italic><tp:taxon-name><tp:taxon-name-part taxon-name-part-type="genus" reg="Pyrilla">Pyrilla</tp:taxon-name-part><tp:taxon-name-part taxon-name-part-type="species" reg="purposilla">purposilla</tp:taxon-name-part></tp:taxon-name></italic> (Walker) (<tp:taxon-name><tp:taxon-name-part taxon-name-part-type="order">Hemiptera</tp:taxon-name-part></tp:taxon-name>, <tp:taxon-name><tp:taxon-name-part taxon-name-part-type="family">Lophopidae</tp:taxon-name-part></tp:taxon-name>), <italic><tp:taxon-name><tp:taxon-name-part taxon-name-part-type="genus" reg="Centrococcus">Centrococcus</tp:taxon-name-part><tp:taxon-name-part taxon-name-part-type="species" reg="insolitus">insolitus</tp:taxon-name-part></tp:taxon-name></italic> Ferris, <italic><tp:taxon-name><tp:taxon-name-part taxon-name-part-type="genus" reg="Quadraspidiotus">Quadraspidiotus</tp:taxon-name-part><tp:taxon-name-part taxon-name-part-type="species" reg="perniciosus">perniciosus</tp:taxon-name-part></tp:taxon-name></italic> Comstock (<tp:taxon-name><tp:taxon-name-part taxon-name-part-type="order">Hemiptera</tp:taxon-name-part></tp:taxon-name>, <tp:taxon-name><tp:taxon-name-part taxon-name-part-type="family">Diaspididae</tp:taxon-name-part></tp:taxon-name>) and <italic><tp:taxon-name><tp:taxon-name-part taxon-name-part-type="genus" reg="Coccus">Coccus</tp:taxon-name-part><tp:taxon-name-part taxon-name-part-type="species" reg="viridis">viridis</tp:taxon-name-part></tp:taxon-name></italic> (Green) (<tp:taxon-name><tp:taxon-name-part taxon-name-part-type="order">Hemiptera</tp:taxon-name-part></tp:taxon-name>, <tp:taxon-name><tp:taxon-name-part taxon-name-part-type="family">Coccidae</tp:taxon-name-part></tp:taxon-name>), <italic><tp:taxon-name><tp:taxon-name-part taxon-name-part-type="genus" reg="Coccidohystrix">Coccidohystrix</tp:taxon-name-part><tp:taxon-name-part taxon-name-part-type="species" reg="insolita">insolita</tp:taxon-name-part></tp:taxon-name></italic> (Green) and <italic><tp:taxon-name><tp:taxon-name-part taxon-name-part-type="genus" reg="Ferrisia">Ferrisia</tp:taxon-name-part><tp:taxon-name-part taxon-name-part-type="species" reg="virgata">virgata</tp:taxon-name-part></tp:taxon-name></italic> (Cockerell) (<tp:taxon-name><tp:taxon-name-part taxon-name-part-type="order">Hemiptera</tp:taxon-name-part></tp:taxon-name>, <tp:taxon-name><tp:taxon-name-part taxon-name-part-type="family">Pseudococcidae</tp:taxon-name-part></tp:taxon-name>) (<xref ref-type="bibr" rid="B11806515">Irshad 2001</xref>, <xref ref-type="bibr" rid="B11806903">Rafi et al. 2005</xref>).</p><p>In this study, this species was found feeding on <italic><tp:taxon-name><tp:taxon-name-part taxon-name-part-type="genus" reg="Acyrthosiphon">Acyrthosiphon</tp:taxon-name-part><tp:taxon-name-part taxon-name-part-type="species" reg="loti">loti</tp:taxon-name-part></tp:taxon-name></italic> (Theobald), <italic><tp:taxon-name><tp:taxon-name-part taxon-name-part-type="genus" reg="Aulacorthum">Aulacorthum</tp:taxon-name-part><tp:taxon-name-part taxon-name-part-type="species" reg="solani">solani</tp:taxon-name-part></tp:taxon-name></italic> (Kaltenbach), <italic><tp:taxon-name><tp:taxon-name-part taxon-name-part-type="genus" reg="Acyrthosiphon">A.</tp:taxon-name-part><tp:taxon-name-part taxon-name-part-type="species" reg="pisum">pisum</tp:taxon-name-part></tp:taxon-name></italic> Harris, <italic><tp:taxon-name><tp:taxon-name-part taxon-name-part-type="genus" reg="Aphis">Aphis</tp:taxon-name-part><tp:taxon-name-part taxon-name-part-type="species" reg="craccivora">craccivora</tp:taxon-name-part></tp:taxon-name></italic> Koch, <italic><tp:taxon-name><tp:taxon-name-part taxon-name-part-type="genus" reg="Aphis">A.</tp:taxon-name-part><tp:taxon-name-part taxon-name-part-type="species" reg="fabae">fabae</tp:taxon-name-part></tp:taxon-name></italic> Scopoli, <italic><tp:taxon-name><tp:taxon-name-part taxon-name-part-type="genus" reg="Aphis">A.</tp:taxon-name-part><tp:taxon-name-part taxon-name-part-type="species" reg="farinose">farinose</tp:taxon-name-part></tp:taxon-name></italic> (Gmelin), <italic><tp:taxon-name><tp:taxon-name-part taxon-name-part-type="genus" reg="Aphis">A.</tp:taxon-name-part><tp:taxon-name-part taxon-name-part-type="species" reg="gossypii">gossypii</tp:taxon-name-part></tp:taxon-name></italic> Glover, <italic><tp:taxon-name><tp:taxon-name-part taxon-name-part-type="genus" reg="Aphis">A.</tp:taxon-name-part><tp:taxon-name-part taxon-name-part-type="species" reg="spiraecola">spiraecola</tp:taxon-name-part></tp:taxon-name></italic>, <italic><tp:taxon-name><tp:taxon-name-part taxon-name-part-type="genus" reg="Aphis">A.</tp:taxon-name-part><tp:taxon-name-part taxon-name-part-type="species" reg="solanella">solanella</tp:taxon-name-part></tp:taxon-name></italic> Theobald, <italic><tp:taxon-name><tp:taxon-name-part taxon-name-part-type="genus" reg="Aphis">A.</tp:taxon-name-part><tp:taxon-name-part taxon-name-part-type="species" reg="punicae">punicae</tp:taxon-name-part></tp:taxon-name></italic> Passerini, <italic><tp:taxon-name><tp:taxon-name-part taxon-name-part-type="genus" reg="Aphis">A.</tp:taxon-name-part><tp:taxon-name-part taxon-name-part-type="species" reg="verbasci">verbasci</tp:taxon-name-part></tp:taxon-name></italic> Schrank, <italic><tp:taxon-name><tp:taxon-name-part taxon-name-part-type="genus" reg="Brachycaudus">Brachycaudus</tp:taxon-name-part><tp:taxon-name-part taxon-name-part-type="species" reg="helichrysi">helichrysi</tp:taxon-name-part></tp:taxon-name></italic> (Kaltenbach), <italic><tp:taxon-name><tp:taxon-name-part taxon-name-part-type="genus" reg="Brevicoryne">Brevicoryne</tp:taxon-name-part><tp:taxon-name-part taxon-name-part-type="species" reg="brassicae">brassicae</tp:taxon-name-part></tp:taxon-name></italic> (Linnaeus), <italic><tp:taxon-name><tp:taxon-name-part taxon-name-part-type="genus" reg="Capitophorus">Capitophorus</tp:taxon-name-part><tp:taxon-name-part taxon-name-part-type="species" reg="formosartemisae">formosartemisae</tp:taxon-name-part></tp:taxon-name></italic> (Takahashi), <italic><tp:taxon-name><tp:taxon-name-part taxon-name-part-type="genus" reg="Chaitophorus">Chaitophorus</tp:taxon-name-part><tp:taxon-name-part taxon-name-part-type="species" reg="populifolii">populifolii</tp:taxon-name-part></tp:taxon-name></italic> Essig, <italic><tp:taxon-name><tp:taxon-name-part taxon-name-part-type="genus" reg="Cinara">Cinara</tp:taxon-name-part><tp:taxon-name-part taxon-name-part-type="species" reg="tujafilina">tujafilina</tp:taxon-name-part></tp:taxon-name></italic> (Del Guercio), <italic><tp:taxon-name><tp:taxon-name-part taxon-name-part-type="genus" reg="Eriosoma">Eriosoma</tp:taxon-name-part><tp:taxon-name-part taxon-name-part-type="species" reg="lanigerum">lanigerum</tp:taxon-name-part></tp:taxon-name></italic> (Hausmann), <italic><tp:taxon-name><tp:taxon-name-part taxon-name-part-type="genus" reg="Hysteroneura">Hysteroneura</tp:taxon-name-part><tp:taxon-name-part taxon-name-part-type="species" reg="setariae">setariae</tp:taxon-name-part></tp:taxon-name></italic> (Thomas), <italic><tp:taxon-name><tp:taxon-name-part taxon-name-part-type="genus" reg="Lachnus">Lachnus</tp:taxon-name-part><tp:taxon-name-part taxon-name-part-type="species" reg="wichmanni">wichmanni</tp:taxon-name-part></tp:taxon-name></italic> Hille Ris Lambers, <italic><tp:taxon-name><tp:taxon-name-part taxon-name-part-type="genus" reg="Lipaphis">Lipaphis</tp:taxon-name-part><tp:taxon-name-part taxon-name-part-type="species" reg="erysimi">erysimi</tp:taxon-name-part></tp:taxon-name></italic> (Kaltenbach), <italic><tp:taxon-name><tp:taxon-name-part taxon-name-part-type="genus" reg="Macrosiphum">Macrosiphum</tp:taxon-name-part><tp:taxon-name-part taxon-name-part-type="species" reg="pachysiphon">pachysiphon</tp:taxon-name-part></tp:taxon-name></italic> Hille Ris Lambers, <italic><tp:taxon-name><tp:taxon-name-part taxon-name-part-type="genus" reg="Macrosiphum">M.</tp:taxon-name-part><tp:taxon-name-part taxon-name-part-type="species" reg="rosae">rosae</tp:taxon-name-part></tp:taxon-name></italic> (Linnaeus), <italic><tp:taxon-name><tp:taxon-name-part taxon-name-part-type="genus" reg="Meldnaphis">Meldnaphis</tp:taxon-name-part><tp:taxon-name-part taxon-name-part-type="species" reg="donacis">donacis</tp:taxon-name-part></tp:taxon-name></italic> (Passerini), <italic><tp:taxon-name><tp:taxon-name-part taxon-name-part-type="genus" reg="Myzocallis">Myzocallis</tp:taxon-name-part><tp:taxon-name-part taxon-name-part-type="species" reg="pakistanicus">pakistanicus</tp:taxon-name-part></tp:taxon-name></italic> Hille Ris Lambers, <italic><tp:taxon-name><tp:taxon-name-part taxon-name-part-type="genus" reg="Myzus">Myzus</tp:taxon-name-part><tp:taxon-name-part taxon-name-part-type="species" reg="ornatus">ornatus</tp:taxon-name-part></tp:taxon-name></italic> (Laing), <italic><tp:taxon-name><tp:taxon-name-part taxon-name-part-type="genus" reg="Myzus">Myzus</tp:taxon-name-part><tp:taxon-name-part taxon-name-part-type="species" reg="persicae">persicae</tp:taxon-name-part></tp:taxon-name></italic> (Sulzer), <italic><tp:taxon-name><tp:taxon-name-part taxon-name-part-type="genus" reg="Periphyllus">Periphyllus</tp:taxon-name-part></tp:taxon-name></italic> sp., <italic><tp:taxon-name><tp:taxon-name-part taxon-name-part-type="genus" reg="Phorodon">Phorodon</tp:taxon-name-part><tp:taxon-name-part taxon-name-part-type="species" reg="cannabis">cannabis</tp:taxon-name-part></tp:taxon-name></italic> Passerini, <italic><tp:taxon-name><tp:taxon-name-part taxon-name-part-type="genus" reg="Rhopalosiphum">Rhopalosiphum</tp:taxon-name-part><tp:taxon-name-part taxon-name-part-type="species" reg="padi">padi</tp:taxon-name-part></tp:taxon-name></italic> (Linnaeus), <italic><tp:taxon-name><tp:taxon-name-part taxon-name-part-type="genus" reg="Rhopalosiphum">R.</tp:taxon-name-part><tp:taxon-name-part taxon-name-part-type="species" reg="maidis">maidis</tp:taxon-name-part></tp:taxon-name></italic> (Fitch), <italic><tp:taxon-name><tp:taxon-name-part taxon-name-part-type="genus" reg="Shivaphis">Shivaphis</tp:taxon-name-part><tp:taxon-name-part taxon-name-part-type="species" reg="celti">celti</tp:taxon-name-part></tp:taxon-name></italic> Das, <italic><tp:taxon-name><tp:taxon-name-part taxon-name-part-type="genus" reg="Schizaphis">Schizaphis</tp:taxon-name-part><tp:taxon-name-part taxon-name-part-type="species" reg="graminum">graminum</tp:taxon-name-part></tp:taxon-name></italic> (Rondani), <italic><tp:taxon-name><tp:taxon-name-part taxon-name-part-type="genus" reg="Sitobion">Sitobion</tp:taxon-name-part><tp:taxon-name-part taxon-name-part-type="species" reg="avenae">avenae</tp:taxon-name-part></tp:taxon-name></italic> Fabricius, <italic><tp:taxon-name><tp:taxon-name-part taxon-name-part-type="genus" reg="Tinocallis">Tinocallis</tp:taxon-name-part><tp:taxon-name-part taxon-name-part-type="species" reg="kahawaluokalani">kahawaluokalani</tp:taxon-name-part></tp:taxon-name></italic> (Kirkaldy), <italic><tp:taxon-name><tp:taxon-name-part taxon-name-part-type="genus" reg="Therioaphis">Therioaphis</tp:taxon-name-part><tp:taxon-name-part taxon-name-part-type="species" reg="trifolii">trifolii</tp:taxon-name-part></tp:taxon-name></italic> (Monell), <italic><tp:taxon-name><tp:taxon-name-part taxon-name-part-type="genus" reg="Toxoptera">Toxoptera</tp:taxon-name-part><tp:taxon-name-part taxon-name-part-type="species" reg="aurantii">aurantii</tp:taxon-name-part></tp:taxon-name></italic> (Boyer de Fonscolombe), <italic><tp:taxon-name><tp:taxon-name-part taxon-name-part-type="genus" reg="Tuberolachnus">Tuberolachnus</tp:taxon-name-part><tp:taxon-name-part taxon-name-part-type="species" reg="salignus">salignus</tp:taxon-name-part></tp:taxon-name></italic> Gmelin, <italic><tp:taxon-name><tp:taxon-name-part taxon-name-part-type="genus" reg="Uroleucon">Uroleucon</tp:taxon-name-part><tp:taxon-name-part taxon-name-part-type="species" reg="carthami">carthami</tp:taxon-name-part></tp:taxon-name></italic> (Theobald) (<tp:taxon-name><tp:taxon-name-part taxon-name-part-type="order">Hemiptera</tp:taxon-name-part></tp:taxon-name>, <tp:taxon-name><tp:taxon-name-part taxon-name-part-type="family">Aphididae</tp:taxon-name-part></tp:taxon-name>), <tp:taxon-name><tp:taxon-name-part taxon-name-part-type="genus" reg="Adelges">Adelges</tp:taxon-name-part> (<tp:taxon-name-part taxon-name-part-type="subgenus" reg="Dreyfusia">Dreyfusia</tp:taxon-name-part>) <tp:taxon-name-part taxon-name-part-type="species" reg="knucheli">knucheli</tp:taxon-name-part></tp:taxon-name> (Schneider-Orelli and Schneider) (<tp:taxon-name><tp:taxon-name-part taxon-name-part-type="order">Hemiptera</tp:taxon-name-part></tp:taxon-name>, <tp:taxon-name><tp:taxon-name-part taxon-name-part-type="family">Adelgidae</tp:taxon-name-part></tp:taxon-name>), <italic><tp:taxon-name><tp:taxon-name-part taxon-name-part-type="genus" reg="Drosicha">Drosicha</tp:taxon-name-part><tp:taxon-name-part taxon-name-part-type="species" reg="stebbingi">stebbingi</tp:taxon-name-part></tp:taxon-name></italic> Green), <italic><tp:taxon-name><tp:taxon-name-part taxon-name-part-type="genus" reg="Drosicha">D.</tp:taxon-name-part><tp:taxon-name-part taxon-name-part-type="species" reg="mangiferae">mangiferae</tp:taxon-name-part></tp:taxon-name></italic> (Green) (<tp:taxon-name><tp:taxon-name-part taxon-name-part-type="order">Hemiptera</tp:taxon-name-part></tp:taxon-name>, <tp:taxon-name><tp:taxon-name-part taxon-name-part-type="family">Margarodidae</tp:taxon-name-part></tp:taxon-name>), <italic><tp:taxon-name><tp:taxon-name-part taxon-name-part-type="genus" reg="Planococcus">Planococcus</tp:taxon-name-part><tp:taxon-name-part taxon-name-part-type="species" reg="citri">citri</tp:taxon-name-part></tp:taxon-name></italic> (Risso), <italic><tp:taxon-name><tp:taxon-name-part taxon-name-part-type="genus" reg="Phenacoccus">Phenacoccus</tp:taxon-name-part><tp:taxon-name-part taxon-name-part-type="species" reg="solenopsis">solenopsis</tp:taxon-name-part></tp:taxon-name></italic> Tinsely, <italic><tp:taxon-name><tp:taxon-name-part taxon-name-part-type="genus" reg="Maconellicoccus">Maconellicoccus</tp:taxon-name-part><tp:taxon-name-part taxon-name-part-type="species" reg="hirsutus">hirsutus</tp:taxon-name-part></tp:taxon-name></italic> (Green) (<tp:taxon-name><tp:taxon-name-part taxon-name-part-type="order">Hemiptera</tp:taxon-name-part></tp:taxon-name>, <tp:taxon-name><tp:taxon-name-part taxon-name-part-type="family">Pseudococcidae</tp:taxon-name-part></tp:taxon-name>), <italic><tp:taxon-name><tp:taxon-name-part taxon-name-part-type="genus" reg="Dialeurodes">Dialeurodes</tp:taxon-name-part><tp:taxon-name-part taxon-name-part-type="species" reg="citri">citri</tp:taxon-name-part></tp:taxon-name></italic> (Ashmead) (<tp:taxon-name><tp:taxon-name-part taxon-name-part-type="order">Hemiptera</tp:taxon-name-part></tp:taxon-name>, <tp:taxon-name><tp:taxon-name-part taxon-name-part-type="family">Aleyrodidae</tp:taxon-name-part></tp:taxon-name>) <italic><tp:taxon-name><tp:taxon-name-part taxon-name-part-type="genus" reg="Camarotoscena">Camarotoscena</tp:taxon-name-part></tp:taxon-name></italic> sp., <italic><tp:taxon-name><tp:taxon-name-part taxon-name-part-type="genus" reg="Heteropsylla">Heteropsylla</tp:taxon-name-part></tp:taxon-name></italic> sp. (<tp:taxon-name><tp:taxon-name-part taxon-name-part-type="order">Hemiptera</tp:taxon-name-part></tp:taxon-name>, <tp:taxon-name><tp:taxon-name-part taxon-name-part-type="family">Psyllidae</tp:taxon-name-part></tp:taxon-name>), some species of scale insects (<tp:taxon-name><tp:taxon-name-part taxon-name-part-type="order">Hemiptera</tp:taxon-name-part></tp:taxon-name>, <tp:taxon-name><tp:taxon-name-part taxon-name-part-type="family">Diaspididae</tp:taxon-name-part></tp:taxon-name>) and <italic><tp:taxon-name><tp:taxon-name-part taxon-name-part-type="genus" reg="Phyllocnistis">Phyllocnistis</tp:taxon-name-part></tp:taxon-name></italic> sp. (<tp:taxon-name><tp:taxon-name-part taxon-name-part-type="order">Lepidoptera</tp:taxon-name-part></tp:taxon-name>, <tp:taxon-name><tp:taxon-name-part taxon-name-part-type="family">Gracillariidae</tp:taxon-name-part></tp:taxon-name>).</p><p><bold>Associated Plants.</bold> This species was collected from <italic><tp:taxon-name><tp:taxon-name-part taxon-name-part-type="genus" reg="Cumium">Cumium</tp:taxon-name-part><tp:taxon-name-part taxon-name-part-type="species" reg="cyminum">cyminum</tp:taxon-name-part></tp:taxon-name></italic> (Linnaeus) (<tp:taxon-name><tp:taxon-name-part taxon-name-part-type="order">Apiales</tp:taxon-name-part></tp:taxon-name>, <tp:taxon-name><tp:taxon-name-part taxon-name-part-type="family">Apiaceae</tp:taxon-name-part></tp:taxon-name>), <italic><tp:taxon-name><tp:taxon-name-part taxon-name-part-type="genus" reg="Anthemis">Anthemis</tp:taxon-name-part><tp:taxon-name-part taxon-name-part-type="species" reg="arvensis">arvensis</tp:taxon-name-part></tp:taxon-name></italic> (Linnaeus), <italic><tp:taxon-name><tp:taxon-name-part taxon-name-part-type="genus" reg="Anthemis">A.</tp:taxon-name-part><tp:taxon-name-part taxon-name-part-type="species" reg="tinctoria">tinctoria</tp:taxon-name-part></tp:taxon-name></italic> Kelwayi, <italic><tp:taxon-name><tp:taxon-name-part taxon-name-part-type="genus" reg="Artemisia">Artemisia</tp:taxon-name-part></tp:taxon-name></italic> sp., <italic><tp:taxon-name><tp:taxon-name-part taxon-name-part-type="genus" reg="Artemisia">A.</tp:taxon-name-part><tp:taxon-name-part taxon-name-part-type="species" reg="maritima">maritima</tp:taxon-name-part></tp:taxon-name></italic> (Linnaeus), <italic><tp:taxon-name><tp:taxon-name-part taxon-name-part-type="genus" reg="Carthamus">Carthamus</tp:taxon-name-part><tp:taxon-name-part taxon-name-part-type="species" reg="oxyacantha">oxyacantha</tp:taxon-name-part></tp:taxon-name></italic> Bieberstein, <italic><tp:taxon-name><tp:taxon-name-part taxon-name-part-type="genus" reg="Erigeron">Erigeron</tp:taxon-name-part><tp:taxon-name-part taxon-name-part-type="species" reg="canadensis">canadensis</tp:taxon-name-part></tp:taxon-name></italic> (Linnaeus), <italic><tp:taxon-name><tp:taxon-name-part taxon-name-part-type="genus" reg="Parthenium">Parthenium</tp:taxon-name-part><tp:taxon-name-part taxon-name-part-type="species" reg="hysterophorus">hysterophorus</tp:taxon-name-part></tp:taxon-name></italic> (Linnaeus), <italic><tp:taxon-name><tp:taxon-name-part taxon-name-part-type="genus" reg="Sonchus">Sonchus</tp:taxon-name-part><tp:taxon-name-part taxon-name-part-type="species" reg="asper">asper</tp:taxon-name-part></tp:taxon-name></italic> (Linnaeus) Hill, <italic><tp:taxon-name><tp:taxon-name-part taxon-name-part-type="genus" reg="Tagetes">Tagetes</tp:taxon-name-part><tp:taxon-name-part taxon-name-part-type="species" reg="minuta">minuta</tp:taxon-name-part></tp:taxon-name></italic> (Linnaeus) (<tp:taxon-name><tp:taxon-name-part taxon-name-part-type="order">Asterales</tp:taxon-name-part></tp:taxon-name>, <tp:taxon-name><tp:taxon-name-part taxon-name-part-type="family">Asteraceae</tp:taxon-name-part></tp:taxon-name>), <italic><tp:taxon-name><tp:taxon-name-part taxon-name-part-type="genus" reg="Brassica">Brassica</tp:taxon-name-part><tp:taxon-name-part taxon-name-part-type="species" reg="campestris">campestris</tp:taxon-name-part></tp:taxon-name></italic> (Linnaeus), <tp:taxon-name><tp:taxon-name-part taxon-name-part-type="genus" reg="Brassica">B.</tp:taxon-name-part><tp:taxon-name-part taxon-name-part-type="species" reg="campestris">campestris</tp:taxon-name-part><tp:taxon-name-part taxon-name-part-type="infraspecific-rank">var</tp:taxon-name-part><tp:taxon-name-part taxon-name-part-type="variety" reg="botrytis">botrytis</tp:taxon-name-part></tp:taxon-name> (Linnaeus), <italic><tp:taxon-name><tp:taxon-name-part taxon-name-part-type="genus" reg="Brassica">B.</tp:taxon-name-part><tp:taxon-name-part taxon-name-part-type="species" reg="oleracea">oleracea</tp:taxon-name-part></tp:taxon-name></italic> (Linnaeus) (<tp:taxon-name><tp:taxon-name-part taxon-name-part-type="order">Brassicales</tp:taxon-name-part></tp:taxon-name>, <tp:taxon-name><tp:taxon-name-part taxon-name-part-type="family">Brassicaceae</tp:taxon-name-part></tp:taxon-name>), <italic><tp:taxon-name><tp:taxon-name-part taxon-name-part-type="genus" reg="Capparis">Capparis</tp:taxon-name-part><tp:taxon-name-part taxon-name-part-type="species" reg="spinosa">spinosa</tp:taxon-name-part></tp:taxon-name></italic> Linnaeus (<tp:taxon-name><tp:taxon-name-part taxon-name-part-type="order">Brassicales</tp:taxon-name-part></tp:taxon-name>, <tp:taxon-name><tp:taxon-name-part taxon-name-part-type="family">Capparaceae</tp:taxon-name-part></tp:taxon-name>), <italic><tp:taxon-name><tp:taxon-name-part taxon-name-part-type="genus" reg="Moringa">Moringa</tp:taxon-name-part><tp:taxon-name-part taxon-name-part-type="species" reg="oleifera">oleifera</tp:taxon-name-part></tp:taxon-name></italic> Lamarck (<tp:taxon-name><tp:taxon-name-part taxon-name-part-type="order">Brassicales</tp:taxon-name-part></tp:taxon-name>, <tp:taxon-name><tp:taxon-name-part taxon-name-part-type="family">Moringaceae</tp:taxon-name-part></tp:taxon-name>), <italic><tp:taxon-name><tp:taxon-name-part taxon-name-part-type="genus" reg="Spinacia">Spinacia</tp:taxon-name-part><tp:taxon-name-part taxon-name-part-type="species" reg="oleracea">oleracea</tp:taxon-name-part></tp:taxon-name></italic> (Linnaeus) (<tp:taxon-name><tp:taxon-name-part taxon-name-part-type="order">Caryophyllales</tp:taxon-name-part></tp:taxon-name>, <tp:taxon-name><tp:taxon-name-part taxon-name-part-type="family">Amaranthaceae</tp:taxon-name-part></tp:taxon-name>), <italic><tp:taxon-name><tp:taxon-name-part taxon-name-part-type="genus" reg="Bougainvillea">Bougainvillea</tp:taxon-name-part><tp:taxon-name-part taxon-name-part-type="species" reg="glabra">glabra</tp:taxon-name-part></tp:taxon-name></italic> Choisy, <italic><tp:taxon-name><tp:taxon-name-part taxon-name-part-type="genus" reg="Mirabilis">Mirabilis</tp:taxon-name-part><tp:taxon-name-part taxon-name-part-type="species" reg="jalapa">jalapa</tp:taxon-name-part></tp:taxon-name></italic> (Linnaeus) (<tp:taxon-name><tp:taxon-name-part taxon-name-part-type="order">Caryophyllales</tp:taxon-name-part></tp:taxon-name>, <tp:taxon-name><tp:taxon-name-part taxon-name-part-type="family">Nyctaginaceae</tp:taxon-name-part></tp:taxon-name>), <italic><tp:taxon-name><tp:taxon-name-part taxon-name-part-type="genus" reg="Abies">Abies</tp:taxon-name-part><tp:taxon-name-part taxon-name-part-type="species" reg="pindrow">pindrow</tp:taxon-name-part></tp:taxon-name></italic> (Royle ex Don) (<tp:taxon-name><tp:taxon-name-part taxon-name-part-type="order">Pinales</tp:taxon-name-part></tp:taxon-name>, <tp:taxon-name><tp:taxon-name-part taxon-name-part-type="family">Pinaceae</tp:taxon-name-part></tp:taxon-name>), <italic><tp:taxon-name><tp:taxon-name-part taxon-name-part-type="genus" reg="Rumex">Rumex</tp:taxon-name-part><tp:taxon-name-part taxon-name-part-type="species" reg="dentatus">dentatus</tp:taxon-name-part></tp:taxon-name></italic> (Linnaeus), <italic><tp:taxon-name><tp:taxon-name-part taxon-name-part-type="genus" reg="Rumex">R.</tp:taxon-name-part><tp:taxon-name-part taxon-name-part-type="species" reg="hastatus">hastatus</tp:taxon-name-part></tp:taxon-name></italic> Don (<tp:taxon-name><tp:taxon-name-part taxon-name-part-type="order">Caryophyllales</tp:taxon-name-part></tp:taxon-name>, <tp:taxon-name><tp:taxon-name-part taxon-name-part-type="family">Polygonaceae</tp:taxon-name-part></tp:taxon-name>), <italic><tp:taxon-name><tp:taxon-name-part taxon-name-part-type="genus" reg="Tamarix">Tamarix</tp:taxon-name-part><tp:taxon-name-part taxon-name-part-type="species" reg="gallica">gallica</tp:taxon-name-part></tp:taxon-name></italic> (Linnaeus) (<tp:taxon-name><tp:taxon-name-part taxon-name-part-type="order">Caryophyllales</tp:taxon-name-part></tp:taxon-name>, <tp:taxon-name><tp:taxon-name-part taxon-name-part-type="family">Tamaricaceae</tp:taxon-name-part></tp:taxon-name>), <italic><tp:taxon-name><tp:taxon-name-part taxon-name-part-type="genus" reg="Quercus">Quercus</tp:taxon-name-part><tp:taxon-name-part taxon-name-part-type="species" reg="baloot">baloot</tp:taxon-name-part></tp:taxon-name></italic> Griffith (<tp:taxon-name><tp:taxon-name-part taxon-name-part-type="order">Fagales</tp:taxon-name-part></tp:taxon-name>, <tp:taxon-name><tp:taxon-name-part taxon-name-part-type="family">Fagaceae</tp:taxon-name-part></tp:taxon-name>), <italic><tp:taxon-name><tp:taxon-name-part taxon-name-part-type="genus" reg="Acacia">Acacia</tp:taxon-name-part><tp:taxon-name-part taxon-name-part-type="species" reg="farnesiana">farnesiana</tp:taxon-name-part></tp:taxon-name></italic> Wight et Arnott, <italic><tp:taxon-name><tp:taxon-name-part taxon-name-part-type="genus" reg="Cassia">Cassia</tp:taxon-name-part><tp:taxon-name-part taxon-name-part-type="species" reg="fistula">fistula</tp:taxon-name-part></tp:taxon-name></italic> Linnaeus, <italic><tp:taxon-name><tp:taxon-name-part taxon-name-part-type="genus" reg="Dalbergia">Dalbergia</tp:taxon-name-part><tp:taxon-name-part taxon-name-part-type="species" reg="sissoo">sissoo</tp:taxon-name-part></tp:taxon-name></italic> Roxburgh, <italic><tp:taxon-name><tp:taxon-name-part taxon-name-part-type="genus" reg="Medicago">Medicago</tp:taxon-name-part><tp:taxon-name-part taxon-name-part-type="species" reg="sativa">sativa</tp:taxon-name-part></tp:taxon-name></italic> Linnaeus, <italic><tp:taxon-name><tp:taxon-name-part taxon-name-part-type="genus" reg="Prosopis">Prosopis</tp:taxon-name-part><tp:taxon-name-part taxon-name-part-type="species" reg="juliflora">juliflora</tp:taxon-name-part></tp:taxon-name></italic> (Swartz) de-Candolle, <italic><tp:taxon-name><tp:taxon-name-part taxon-name-part-type="genus" reg="Sophora">Sophora</tp:taxon-name-part><tp:taxon-name-part taxon-name-part-type="species" reg="alopecuroides">alopecuroides</tp:taxon-name-part></tp:taxon-name></italic> Linnaeus, <italic><tp:taxon-name><tp:taxon-name-part taxon-name-part-type="genus" reg="Trifolium">Trifolium</tp:taxon-name-part><tp:taxon-name-part taxon-name-part-type="species" reg="alexandrinum">alexandrinum</tp:taxon-name-part></tp:taxon-name></italic> Linnaeus (<tp:taxon-name><tp:taxon-name-part taxon-name-part-type="order">Fabales</tp:taxon-name-part></tp:taxon-name>, <tp:taxon-name><tp:taxon-name-part taxon-name-part-type="family">Fabaceae</tp:taxon-name-part></tp:taxon-name>), <italic><tp:taxon-name><tp:taxon-name-part taxon-name-part-type="genus" reg="Juglans">Juglans</tp:taxon-name-part><tp:taxon-name-part taxon-name-part-type="species" reg="regia">regia</tp:taxon-name-part></tp:taxon-name></italic> Linnaeus (<tp:taxon-name><tp:taxon-name-part taxon-name-part-type="order">Fagales</tp:taxon-name-part></tp:taxon-name>, <tp:taxon-name><tp:taxon-name-part taxon-name-part-type="family">Juglandaceae</tp:taxon-name-part></tp:taxon-name>), <italic><tp:taxon-name><tp:taxon-name-part taxon-name-part-type="genus" reg="Clerodendrum">Clerodendrum</tp:taxon-name-part><tp:taxon-name-part taxon-name-part-type="species" reg="philippinum">philippinum</tp:taxon-name-part></tp:taxon-name></italic> (Osbeck) Mabberley (<tp:taxon-name><tp:taxon-name-part taxon-name-part-type="order">Lamiales</tp:taxon-name-part></tp:taxon-name>, <tp:taxon-name><tp:taxon-name-part taxon-name-part-type="family">Lamiaceae</tp:taxon-name-part></tp:taxon-name>), <italic><tp:taxon-name><tp:taxon-name-part taxon-name-part-type="genus" reg="Verbascum">Verbascum</tp:taxon-name-part><tp:taxon-name-part taxon-name-part-type="species" reg="thapsus">thapsus</tp:taxon-name-part></tp:taxon-name></italic> Linnaeus (<tp:taxon-name><tp:taxon-name-part taxon-name-part-type="order">Lamiales</tp:taxon-name-part></tp:taxon-name>, <tp:taxon-name><tp:taxon-name-part taxon-name-part-type="family">Scrophulariaceae</tp:taxon-name-part></tp:taxon-name>), <italic><tp:taxon-name><tp:taxon-name-part taxon-name-part-type="genus" reg="Olea">Olea</tp:taxon-name-part><tp:taxon-name-part taxon-name-part-type="species" reg="europaea">europaea</tp:taxon-name-part></tp:taxon-name></italic> Linnaeus (<tp:taxon-name><tp:taxon-name-part taxon-name-part-type="order">Lamiales</tp:taxon-name-part></tp:taxon-name>, <tp:taxon-name><tp:taxon-name-part taxon-name-part-type="family">Oleaceae</tp:taxon-name-part></tp:taxon-name>), <italic><tp:taxon-name><tp:taxon-name-part taxon-name-part-type="genus" reg="Duranta">Duranta</tp:taxon-name-part><tp:taxon-name-part taxon-name-part-type="species" reg="erecta">erecta</tp:taxon-name-part></tp:taxon-name></italic> Linnaeus, <italic><tp:taxon-name><tp:taxon-name-part taxon-name-part-type="genus" reg="Lantana">Lantana</tp:taxon-name-part><tp:taxon-name-part taxon-name-part-type="species" reg="camara">camara</tp:taxon-name-part></tp:taxon-name></italic> Linnaeus (<tp:taxon-name><tp:taxon-name-part taxon-name-part-type="order">Lamiales</tp:taxon-name-part></tp:taxon-name>, <tp:taxon-name><tp:taxon-name-part taxon-name-part-type="family">Verbenaceae</tp:taxon-name-part></tp:taxon-name>), <italic><tp:taxon-name><tp:taxon-name-part taxon-name-part-type="genus" reg="Hibiscus">Hibiscus</tp:taxon-name-part><tp:taxon-name-part taxon-name-part-type="species" reg="rosa-sinensis">rosa-sinensis</tp:taxon-name-part></tp:taxon-name></italic> Linnaeus (<tp:taxon-name><tp:taxon-name-part taxon-name-part-type="order">Malvales</tp:taxon-name-part></tp:taxon-name>, <tp:taxon-name><tp:taxon-name-part taxon-name-part-type="family">Malvaceae</tp:taxon-name-part></tp:taxon-name>), <italic><tp:taxon-name><tp:taxon-name-part taxon-name-part-type="genus" reg="Populus">Populus</tp:taxon-name-part><tp:taxon-name-part taxon-name-part-type="species" reg="nigra">nigra</tp:taxon-name-part></tp:taxon-name></italic> Linnaeus, <italic><tp:taxon-name><tp:taxon-name-part taxon-name-part-type="genus" reg="Salix">Salix</tp:taxon-name-part><tp:taxon-name-part taxon-name-part-type="species" reg="alba">alba</tp:taxon-name-part></tp:taxon-name></italic> Linnaeus (<tp:taxon-name><tp:taxon-name-part taxon-name-part-type="order">Malpighiales</tp:taxon-name-part></tp:taxon-name>, <tp:taxon-name><tp:taxon-name-part taxon-name-part-type="family">Salicaceae</tp:taxon-name-part></tp:taxon-name>), <italic><tp:taxon-name><tp:taxon-name-part taxon-name-part-type="genus" reg="Lagerstroemia">Lagerstroemia</tp:taxon-name-part><tp:taxon-name-part taxon-name-part-type="species" reg="indica">indica</tp:taxon-name-part></tp:taxon-name></italic> Linnaeus, <italic><tp:taxon-name><tp:taxon-name-part taxon-name-part-type="genus" reg="Punica">Punica</tp:taxon-name-part><tp:taxon-name-part taxon-name-part-type="species" reg="granatum">granatum</tp:taxon-name-part></tp:taxon-name></italic> Linnaeus (<tp:taxon-name><tp:taxon-name-part taxon-name-part-type="order">Myrtales</tp:taxon-name-part></tp:taxon-name>, <tp:taxon-name><tp:taxon-name-part taxon-name-part-type="family">Lythraceae</tp:taxon-name-part></tp:taxon-name>), <italic><tp:taxon-name><tp:taxon-name-part taxon-name-part-type="genus" reg="Thuja">Thuja</tp:taxon-name-part></tp:taxon-name></italic> sp. (<tp:taxon-name><tp:taxon-name-part taxon-name-part-type="order">Pinales</tp:taxon-name-part></tp:taxon-name>, <tp:taxon-name><tp:taxon-name-part taxon-name-part-type="family">Cupressaceae</tp:taxon-name-part></tp:taxon-name>), <italic><tp:taxon-name><tp:taxon-name-part taxon-name-part-type="genus" reg="Psidium">Psidium</tp:taxon-name-part><tp:taxon-name-part taxon-name-part-type="species" reg="guajava">guajava</tp:taxon-name-part></tp:taxon-name></italic> Linnaeus, <italic><tp:taxon-name><tp:taxon-name-part taxon-name-part-type="genus" reg="Syzygium">Syzygium</tp:taxon-name-part><tp:taxon-name-part taxon-name-part-type="species" reg="cumini">cumini</tp:taxon-name-part></tp:taxon-name></italic> (Linnaeus) Skeels (<tp:taxon-name><tp:taxon-name-part taxon-name-part-type="order">Myrtales</tp:taxon-name-part></tp:taxon-name>, <tp:taxon-name><tp:taxon-name-part taxon-name-part-type="family">Myrtaceae</tp:taxon-name-part></tp:taxon-name>), <italic><tp:taxon-name><tp:taxon-name-part taxon-name-part-type="genus" reg="Cyperus">Cyperus</tp:taxon-name-part><tp:taxon-name-part taxon-name-part-type="species" reg="rotundus">rotundus</tp:taxon-name-part></tp:taxon-name></italic> Linnaeus (<tp:taxon-name><tp:taxon-name-part taxon-name-part-type="order">Poales</tp:taxon-name-part></tp:taxon-name>, <tp:taxon-name><tp:taxon-name-part taxon-name-part-type="family">Cyperaceae</tp:taxon-name-part></tp:taxon-name>), <italic><tp:taxon-name><tp:taxon-name-part taxon-name-part-type="genus" reg="Avena">Avena</tp:taxon-name-part><tp:taxon-name-part taxon-name-part-type="species" reg="sativa">sativa</tp:taxon-name-part></tp:taxon-name></italic> Linnaeus, <italic><tp:taxon-name><tp:taxon-name-part taxon-name-part-type="genus" reg="Arundo">Arundo</tp:taxon-name-part><tp:taxon-name-part taxon-name-part-type="species" reg="donax">donax</tp:taxon-name-part></tp:taxon-name></italic> Linnaeus, <italic><tp:taxon-name><tp:taxon-name-part taxon-name-part-type="genus" reg="Cynodon">Cynodon</tp:taxon-name-part><tp:taxon-name-part taxon-name-part-type="species" reg="dactylon">dactylon</tp:taxon-name-part></tp:taxon-name></italic> (Linnaeus) Persoon, <italic><tp:taxon-name><tp:taxon-name-part taxon-name-part-type="genus" reg="Dactyloctenium">Dactyloctenium</tp:taxon-name-part><tp:taxon-name-part taxon-name-part-type="species" reg="aegyptium">aegyptium</tp:taxon-name-part></tp:taxon-name></italic> (Linnaeus) Willdenow, <italic><tp:taxon-name><tp:taxon-name-part taxon-name-part-type="genus" reg="Heteropogon">Heteropogon</tp:taxon-name-part><tp:taxon-name-part taxon-name-part-type="species" reg="contortus">contortus</tp:taxon-name-part></tp:taxon-name></italic> (Linnaeus) Beauvois ex Roemer and Schultes, <italic><tp:taxon-name><tp:taxon-name-part taxon-name-part-type="genus" reg="Phragmites">Phragmites</tp:taxon-name-part><tp:taxon-name-part taxon-name-part-type="species" reg="karka">karka</tp:taxon-name-part></tp:taxon-name></italic> (Retzius), <italic><tp:taxon-name><tp:taxon-name-part taxon-name-part-type="genus" reg="Triticum">Triticum</tp:taxon-name-part><tp:taxon-name-part taxon-name-part-type="species" reg="aestivum">aestivum</tp:taxon-name-part></tp:taxon-name></italic> Linnaeus, (<tp:taxon-name><tp:taxon-name-part taxon-name-part-type="order">Poales</tp:taxon-name-part></tp:taxon-name>, <tp:taxon-name><tp:taxon-name-part taxon-name-part-type="family">Poaceae</tp:taxon-name-part></tp:taxon-name>), <italic><tp:taxon-name><tp:taxon-name-part taxon-name-part-type="genus" reg="Berberis">Berberis</tp:taxon-name-part><tp:taxon-name-part taxon-name-part-type="species" reg="lyceum">lyceum</tp:taxon-name-part></tp:taxon-name></italic> Royle (<tp:taxon-name><tp:taxon-name-part taxon-name-part-type="order">Ranunculales</tp:taxon-name-part></tp:taxon-name>, <tp:taxon-name><tp:taxon-name-part taxon-name-part-type="family">Berberidaceae</tp:taxon-name-part></tp:taxon-name>), <italic><tp:taxon-name><tp:taxon-name-part taxon-name-part-type="genus" reg="Cannabis">Cannabis</tp:taxon-name-part><tp:taxon-name-part taxon-name-part-type="species" reg="sativa">sativa</tp:taxon-name-part></tp:taxon-name></italic> Linnaeus, <italic><tp:taxon-name><tp:taxon-name-part taxon-name-part-type="genus" reg="Celtis">Celtis</tp:taxon-name-part><tp:taxon-name-part taxon-name-part-type="species" reg="eriocarpa">eriocarpa</tp:taxon-name-part></tp:taxon-name></italic> Decne. (<tp:taxon-name><tp:taxon-name-part taxon-name-part-type="order">Rosales</tp:taxon-name-part></tp:taxon-name>, <tp:taxon-name><tp:taxon-name-part taxon-name-part-type="family">Cannabaceae</tp:taxon-name-part></tp:taxon-name>), <italic><tp:taxon-name><tp:taxon-name-part taxon-name-part-type="genus" reg="Eriobotrya">Eriobotrya</tp:taxon-name-part><tp:taxon-name-part taxon-name-part-type="species" reg="japonica">japonica</tp:taxon-name-part></tp:taxon-name></italic> (Thunberg) Lindley, <italic><tp:taxon-name><tp:taxon-name-part taxon-name-part-type="genus" reg="Hippophae">Hippophae</tp:taxon-name-part><tp:taxon-name-part taxon-name-part-type="species" reg="rhamnoides">rhamnoides</tp:taxon-name-part></tp:taxon-name></italic> Linnaeus (<tp:taxon-name><tp:taxon-name-part taxon-name-part-type="order">Rosales</tp:taxon-name-part></tp:taxon-name>, <tp:taxon-name><tp:taxon-name-part taxon-name-part-type="family">Elaeagnaceae</tp:taxon-name-part></tp:taxon-name>), <italic><tp:taxon-name><tp:taxon-name-part taxon-name-part-type="genus" reg="Malus">Malus</tp:taxon-name-part><tp:taxon-name-part taxon-name-part-type="species" reg="domestica">domestica</tp:taxon-name-part></tp:taxon-name></italic> Borkhausen, <italic><tp:taxon-name><tp:taxon-name-part taxon-name-part-type="genus" reg="Prunus">Prunus</tp:taxon-name-part><tp:taxon-name-part taxon-name-part-type="species" reg="avium">avium</tp:taxon-name-part></tp:taxon-name></italic> Linnaeus, <italic><tp:taxon-name><tp:taxon-name-part taxon-name-part-type="genus" reg="Prunus">P.</tp:taxon-name-part><tp:taxon-name-part taxon-name-part-type="species" reg="armeniaca">armeniaca</tp:taxon-name-part></tp:taxon-name></italic> Linnaeus, <italic><tp:taxon-name><tp:taxon-name-part taxon-name-part-type="genus" reg="Prunus">P.</tp:taxon-name-part><tp:taxon-name-part taxon-name-part-type="species" reg="persica">persica</tp:taxon-name-part></tp:taxon-name></italic> (Linnaeus) Batsch, <italic><tp:taxon-name><tp:taxon-name-part taxon-name-part-type="genus" reg="Pyrus">Pyrus</tp:taxon-name-part><tp:taxon-name-part taxon-name-part-type="species" reg="communis">communis</tp:taxon-name-part></tp:taxon-name></italic> Linnaeus, <italic><tp:taxon-name><tp:taxon-name-part taxon-name-part-type="genus" reg="Pyrus">P.</tp:taxon-name-part><tp:taxon-name-part taxon-name-part-type="species" reg="pyrifolia">pyrifolia</tp:taxon-name-part></tp:taxon-name></italic> (Burman) Nakai, <italic><tp:taxon-name><tp:taxon-name-part taxon-name-part-type="genus" reg="Rosa">Rosa</tp:taxon-name-part><tp:taxon-name-part taxon-name-part-type="species" reg="indica">indica</tp:taxon-name-part></tp:taxon-name></italic> Trattinnick (<tp:taxon-name><tp:taxon-name-part taxon-name-part-type="order">Rosales</tp:taxon-name-part></tp:taxon-name>, <tp:taxon-name><tp:taxon-name-part taxon-name-part-type="family">Rosaceae</tp:taxon-name-part></tp:taxon-name>), <italic><tp:taxon-name><tp:taxon-name-part taxon-name-part-type="genus" reg="Ficus">Ficus</tp:taxon-name-part></tp:taxon-name></italic> sp., <italic><tp:taxon-name><tp:taxon-name-part taxon-name-part-type="genus" reg="Morus">Morus</tp:taxon-name-part><tp:taxon-name-part taxon-name-part-type="species" reg="alba">alba</tp:taxon-name-part></tp:taxon-name></italic> Linnaeus (<tp:taxon-name><tp:taxon-name-part taxon-name-part-type="order">Rosales</tp:taxon-name-part></tp:taxon-name>, <tp:taxon-name><tp:taxon-name-part taxon-name-part-type="family">Moraceae</tp:taxon-name-part></tp:taxon-name>), <italic><tp:taxon-name><tp:taxon-name-part taxon-name-part-type="genus" reg="Aesculus">Aesculus</tp:taxon-name-part><tp:taxon-name-part taxon-name-part-type="species" reg="indica">indica</tp:taxon-name-part></tp:taxon-name></italic> (Wallich ex Cambessèdes) Hooker (<tp:taxon-name><tp:taxon-name-part taxon-name-part-type="order">Sapindales</tp:taxon-name-part></tp:taxon-name>, <tp:taxon-name><tp:taxon-name-part taxon-name-part-type="family">Sapindaceae</tp:taxon-name-part></tp:taxon-name>), <italic><tp:taxon-name><tp:taxon-name-part taxon-name-part-type="genus" reg="Citrus">Citrus</tp:taxon-name-part></tp:taxon-name></italic> sp. (<tp:taxon-name><tp:taxon-name-part taxon-name-part-type="order">Sapindales</tp:taxon-name-part></tp:taxon-name>, <tp:taxon-name><tp:taxon-name-part taxon-name-part-type="family">Rutaceae</tp:taxon-name-part></tp:taxon-name>), <italic><tp:taxon-name><tp:taxon-name-part taxon-name-part-type="genus" reg="Convolvulus">Convolvulus</tp:taxon-name-part><tp:taxon-name-part taxon-name-part-type="species" reg="arvensis">arvensis</tp:taxon-name-part></tp:taxon-name></italic> Linnaeus (<tp:taxon-name><tp:taxon-name-part taxon-name-part-type="order">Solanales</tp:taxon-name-part></tp:taxon-name>, <tp:taxon-name><tp:taxon-name-part taxon-name-part-type="family">Convolvulaceae</tp:taxon-name-part></tp:taxon-name>), <italic><tp:taxon-name><tp:taxon-name-part taxon-name-part-type="genus" reg="Cestrum">Cestrum</tp:taxon-name-part><tp:taxon-name-part taxon-name-part-type="species" reg="diurnum">diurnum</tp:taxon-name-part></tp:taxon-name></italic> Linnaeus, <italic><tp:taxon-name><tp:taxon-name-part taxon-name-part-type="genus" reg="Solanum">Solanum</tp:taxon-name-part><tp:taxon-name-part taxon-name-part-type="species" reg="nigrum">nigrum</tp:taxon-name-part></tp:taxon-name></italic> Linnaeus, <italic><tp:taxon-name><tp:taxon-name-part taxon-name-part-type="genus" reg="Solanum">S.</tp:taxon-name-part><tp:taxon-name-part taxon-name-part-type="species" reg="tuberosum">tuberosum</tp:taxon-name-part></tp:taxon-name></italic> Linnaeus, <italic><tp:taxon-name><tp:taxon-name-part taxon-name-part-type="genus" reg="Withania">Withania</tp:taxon-name-part><tp:taxon-name-part taxon-name-part-type="species" reg="somnifera">somnifera</tp:taxon-name-part></tp:taxon-name></italic> (Linnaeus) Dunal (<tp:taxon-name><tp:taxon-name-part taxon-name-part-type="order">Solanales</tp:taxon-name-part></tp:taxon-name>, <tp:taxon-name><tp:taxon-name-part taxon-name-part-type="family">Solanaceae</tp:taxon-name-part></tp:taxon-name>), <italic><tp:taxon-name><tp:taxon-name-part taxon-name-part-type="genus" reg="Ziziphus">Ziziphus</tp:taxon-name-part><tp:taxon-name-part taxon-name-part-type="species" reg="mauritiana">mauritiana</tp:taxon-name-part></tp:taxon-name></italic> Lamarck, <italic><tp:taxon-name><tp:taxon-name-part taxon-name-part-type="genus" reg="Ziziphus">Z.</tp:taxon-name-part><tp:taxon-name-part taxon-name-part-type="species" reg="nummularia">nummularia</tp:taxon-name-part></tp:taxon-name></italic> (Burman) Wight and Arnott (<tp:taxon-name><tp:taxon-name-part taxon-name-part-type="order">Rosales</tp:taxon-name-part></tp:taxon-name>, <tp:taxon-name><tp:taxon-name-part taxon-name-part-type="family">Rhamnaceae</tp:taxon-name-part></tp:taxon-name>) and <italic><tp:taxon-name><tp:taxon-name-part taxon-name-part-type="genus" reg="Urtica">Urtica</tp:taxon-name-part><tp:taxon-name-part taxon-name-part-type="species" reg="dioica">dioica</tp:taxon-name-part></tp:taxon-name></italic> Linnaeus (<tp:taxon-name><tp:taxon-name-part taxon-name-part-type="order">Rosales</tp:taxon-name-part></tp:taxon-name>, <tp:taxon-name><tp:taxon-name-part taxon-name-part-type="family">Urticaceae</tp:taxon-name-part></tp:taxon-name>) (current study).</p></tp:treatment-sec><tp:treatment-sec><!--Section generated to contain objects referenced in tp:taxon-treatment.--><fig id="F12064751" position="float" orientation="portrait"><object-id xmlns:xlink="http://www.w3.org/1999/xlink" content-type="arpha" xlink:type="simple">E5378112-C378-5AB4-8B4B-3C45645ACEE6</object-id><object-id xmlns:xlink="http://www.w3.org/1999/xlink" content-type="doi" xlink:type="simple">10.3897/BDJ.12.e137417.figure5</object-id><label>Figure 5.</label><caption><p><italic><tp:taxon-name><tp:taxon-name-part taxon-name-part-type="genus" reg="Coccinella">Coccinella</tp:taxon-name-part><tp:taxon-name-part taxon-name-part-type="species" reg="septempunctata">septempunctata</tp:taxon-name-part></tp:taxon-name></italic> Linnaeus. <bold>A-D</bold> dorsal view; <bold>E</bold> abdomen; <bold>F</bold> penis; <bold>G</bold> tegmen inner view; <bold>H</bold> tegmen lateral view.</p></caption><graphic xmlns:xlink="http://www.w3.org/1999/xlink" xlink:href="bdj-12-e137417-g005.jpg" position="float" id="oo_1135842.jpg" orientation="portrait" xlink:type="simple"><uri content-type="original_file" xlink:type="simple">https://binary.pensoft.net/fig/1135842</uri></graphic></fig></tp:treatment-sec><ref-list><ref id="B11814316"><element-citation xmlns:xlink="http://www.w3.org/1999/xlink" publication-type="book" xlink:type="simple"><person-group person-group-type="author"><name name-style="western"><surname>Korschefsky</surname><given-names>R.</given-names></name></person-group><year>1932</year><source>Coleopterorum Catalogus. Pars 120. <tp:taxon-name><tp:taxon-name-part taxon-name-part-type="family">Coccinellidae</tp:taxon-name-part></tp:taxon-name> II</source><publisher-name>Wilhelm Junk</publisher-name><size units="page">435</size></element-citation></ref><ref id="B11806408"><element-citation xmlns:xlink="http://www.w3.org/1999/xlink" publication-type="article" xlink:type="simple"><person-group person-group-type="author"><name name-style="western"><surname>Gordon</surname><given-names>R. D.</given-names></name><name name-style="western"><surname>Vandenberg</surname><given-names>N.</given-names></name></person-group><year>1991</year><article-title><tp:taxon-name><tp:taxon-name-part taxon-name-part-type="tribe">Eremochilini</tp:taxon-name-part></tp:taxon-name>, a new tribe of Neotropical <tp:taxon-name><tp:taxon-name-part taxon-name-part-type="subfamily">Epilachninae</tp:taxon-name-part></tp:taxon-name> (<tp:taxon-name><tp:taxon-name-part taxon-name-part-type="order">Coleoptera</tp:taxon-name-part></tp:taxon-name>: <tp:taxon-name><tp:taxon-name-part taxon-name-part-type="family">Coccinellidae</tp:taxon-name-part></tp:taxon-name>)</article-title><source>Journal of the New York Entomological Society</source><volume>95</volume><fpage>5</fpage><lpage>9</lpage></element-citation></ref><ref id="B11807243"><element-citation xmlns:xlink="http://www.w3.org/1999/xlink" publication-type="book" xlink:type="simple"><person-group person-group-type="author"><name name-style="western"><surname>Yu</surname><given-names>G.</given-names></name><name name-style="western"><surname>Wang</surname><given-names>H. Y.</given-names></name></person-group><year>1999</year><source>Guidebook to lady beetles of Taiwan</source><publisher-name>Shih Pui Ni</publisher-name><publisher-loc>Taipei</publisher-loc><size units="page">213</size></element-citation></ref><ref id="B11807265"><element-citation xmlns:xlink="http://www.w3.org/1999/xlink" publication-type="article" xlink:type="simple"><person-group person-group-type="author"><name name-style="western"><surname>Yu</surname><given-names>G.</given-names></name><name name-style="western"><surname>Montgomery</surname><given-names>M. E.</given-names></name><name name-style="western"><surname>Yao</surname><given-names>D.</given-names></name></person-group><year>2000</year><article-title>Lady beetles (<tp:taxon-name><tp:taxon-name-part taxon-name-part-type="order">Coleoptera</tp:taxon-name-part></tp:taxon-name>: <tp:taxon-name><tp:taxon-name-part taxon-name-part-type="family">Coccinellidae</tp:taxon-name-part></tp:taxon-name>) from Chinese Hemlocks infested with the Hemlock Woolly adelgid, <italic><tp:taxon-name><tp:taxon-name-part taxon-name-part-type="genus" reg="Adelges">Adelges</tp:taxon-name-part><tp:taxon-name-part taxon-name-part-type="species" reg="tsugae">tsugae</tp:taxon-name-part></tp:taxon-name></italic> Annand (<tp:taxon-name><tp:taxon-name-part taxon-name-part-type="suborder">Homoptera</tp:taxon-name-part></tp:taxon-name>: <tp:taxon-name><tp:taxon-name-part taxon-name-part-type="family">Adelgidae</tp:taxon-name-part></tp:taxon-name></article-title><source>The Coleopterists Bulletin</source><volume>54</volume><issue>2</issue><fpage>154</fpage><lpage>199</lpage></element-citation></ref><ref id="B11806515"><element-citation xmlns:xlink="http://www.w3.org/1999/xlink" publication-type="article" xlink:type="simple"><person-group person-group-type="author"><name name-style="western"><surname>Irshad</surname><given-names>M.</given-names></name></person-group><year>2001</year><article-title>Distribution, hosts, ecology and biotic potential of coccinellids of Pakistan</article-title><source>Pakistan Journal of Biological Science</source><volume>4</volume><fpage>1259</fpage><lpage>1263</lpage></element-citation></ref><ref id="B11806867"><element-citation xmlns:xlink="http://www.w3.org/1999/xlink" publication-type="article" xlink:type="simple"><person-group person-group-type="author"><name name-style="western"><surname>Poorani</surname><given-names>J.</given-names></name></person-group><year>2002</year><article-title>An annotated checklist of the <tp:taxon-name><tp:taxon-name-part taxon-name-part-type="family">Coccinellidae</tp:taxon-name-part></tp:taxon-name> (<tp:taxon-name><tp:taxon-name-part taxon-name-part-type="order">Coleoptera</tp:taxon-name-part></tp:taxon-name>) (excluding <tp:taxon-name><tp:taxon-name-part taxon-name-part-type="subfamily">Epilachninae</tp:taxon-name-part></tp:taxon-name>) of the Indian Subregion</article-title><source>Oriental Insects</source><volume>36</volume><issue>1</issue><fpage>307</fpage><lpage>383</lpage><pub-id pub-id-type="doi">10.1080/00305316.2002.10417335</pub-id></element-citation></ref><ref id="B11806903"><element-citation xmlns:xlink="http://www.w3.org/1999/xlink" publication-type="book" xlink:type="simple"><person-group person-group-type="author"><name name-style="western"><surname>Rafi</surname><given-names>M. A.</given-names></name><name name-style="western"><surname>Irshad</surname><given-names>M.</given-names></name><name name-style="western"><surname>Inaytullah</surname><given-names>M.</given-names></name></person-group><year>2005</year><source>Predatory ladybird beetles of Pakistan</source><publisher-name>Roohani Art Press, Blue Area</publisher-name><publisher-loc>Islamabad</publisher-loc><size units="page">105</size></element-citation></ref><ref id="B11807283"><element-citation xmlns:xlink="http://www.w3.org/1999/xlink" publication-type="book" xlink:type="simple"><person-group person-group-type="author"><name name-style="western"><surname>Yu</surname><given-names>G. Y.</given-names></name></person-group><year>2011</year><source>The <tp:taxon-name><tp:taxon-name-part taxon-name-part-type="family">Coccinellidae</tp:taxon-name-part></tp:taxon-name> of Taiwan.</source><publisher-name>Chemical Industry Press</publisher-name><size units="page">198</size></element-citation></ref><ref id="B11806202"><element-citation xmlns:xlink="http://www.w3.org/1999/xlink" publication-type="article" xlink:type="simple"><person-group person-group-type="author"><name name-style="western"><surname>Ali</surname><given-names>M.</given-names></name><name name-style="western"><surname>Perveen</surname><given-names>R.</given-names></name><name name-style="western"><surname>Siddique</surname><given-names>N. Y.</given-names></name><name name-style="western"><surname>Hussain</surname><given-names>R.</given-names></name></person-group><year>2012</year><article-title>Redescription of three species of the genus <italic><tp:taxon-name><tp:taxon-name-part taxon-name-part-type="genus" reg="Coccinella">Coccinella</tp:taxon-name-part></tp:taxon-name></italic> (<tp:taxon-name><tp:taxon-name-part taxon-name-part-type="order">Coleoptera</tp:taxon-name-part></tp:taxon-name>: <tp:taxon-name><tp:taxon-name-part taxon-name-part-type="family">Coccinellidae</tp:taxon-name-part></tp:taxon-name>) from Sindh, Pakistan</article-title><source>Pakistan Entomologist</source><volume>34</volume><issue>2</issue><fpage>167</fpage><lpage>171</lpage></element-citation></ref><ref id="B11806221"><element-citation xmlns:xlink="http://www.w3.org/1999/xlink" publication-type="article" xlink:type="simple"><person-group person-group-type="author"><name name-style="western"><surname>Ashfaque</surname><given-names>M.</given-names></name><name name-style="western"><surname>Ullah</surname><given-names>F.</given-names></name><name name-style="western"><surname>Rafi</surname><given-names>M. A.</given-names></name></person-group><year>2013</year><article-title>Genus <italic><tp:taxon-name><tp:taxon-name-part taxon-name-part-type="genus" reg="Coccinella">Coccinella</tp:taxon-name-part></tp:taxon-name></italic> (<tp:taxon-name><tp:taxon-name-part taxon-name-part-type="family">Coccinellidae</tp:taxon-name-part></tp:taxon-name>: <tp:taxon-name><tp:taxon-name-part taxon-name-part-type="order">Coleoptera</tp:taxon-name-part></tp:taxon-name>) from Gilgit-Baltistan with two new records from Pakistan</article-title><source>Sarhad Journal of Agriculture</source><volume>29</volume><issue>2</issue><fpage>241</fpage><lpage>247</lpage></element-citation></ref><ref id="B11806728"><element-citation xmlns:xlink="http://www.w3.org/1999/xlink" publication-type="article" xlink:type="simple"><person-group person-group-type="author"><name name-style="western"><surname>Mader</surname><given-names>L.</given-names></name></person-group><year>1930</year><article-title>Evidelz do paliiarktischen Coccinelliden und ihrer aberationen in Wort und Bild, I-Teil <tp:taxon-name><tp:taxon-name-part taxon-name-part-type="tribe">Epilachnini</tp:taxon-name-part></tp:taxon-name>. <tp:taxon-name><tp:taxon-name-part taxon-name-part-type="tribe">Coccinellini</tp:taxon-name-part></tp:taxon-name>, <tp:taxon-name><tp:taxon-name-part taxon-name-part-type="tribe">Halyziini</tp:taxon-name-part></tp:taxon-name> und <tp:taxon-name><tp:taxon-name-part taxon-name-part-type="tribe">Synonychini</tp:taxon-name-part></tp:taxon-name>.</article-title><source>Zeitschrift des Vereins der Naturbeohachter und Sammler, Wien</source><volume>5</volume><fpage>124</fpage><lpage>168</lpage></element-citation></ref><ref id="B11806417"><element-citation xmlns:xlink="http://www.w3.org/1999/xlink" publication-type="article" xlink:type="simple"><person-group person-group-type="author"><name name-style="western"><surname>Gordon</surname><given-names>R. D.</given-names></name></person-group><year>1987</year><article-title>A catalogue of the Crotch collection of <tp:taxon-name><tp:taxon-name-part taxon-name-part-type="family">Coccinellidae</tp:taxon-name-part></tp:taxon-name> (<tp:taxon-name><tp:taxon-name-part taxon-name-part-type="order">Coleoptera</tp:taxon-name-part></tp:taxon-name>)</article-title><source>Occasional Papers on Systematic Entomology Series</source><volume>3</volume><fpage>1</fpage><lpage>46</lpage></element-citation></ref><ref id="B11806832"><element-citation xmlns:xlink="http://www.w3.org/1999/xlink" publication-type="article" xlink:type="simple"><person-group person-group-type="author"><name name-style="western"><surname>Mulsant</surname><given-names>M. E.</given-names></name></person-group><year>1850</year><article-title>Species des Coléoptères Trimères Sécuripalpes.</article-title><source>Annales des Sciences Physiques et Naturelles, d’Agriculture et d’Industrie de Lyon</source><volume>2</volume><issue>2</issue><fpage>1</fpage><lpage>1104</lpage></element-citation></ref><ref id="B11806309"><element-citation xmlns:xlink="http://www.w3.org/1999/xlink" publication-type="book" xlink:type="simple"><person-group person-group-type="author"><name name-style="western"><surname>Crotch</surname><given-names>G. R.</given-names></name></person-group><year>1874</year><source>A revision of the coleopterous family Coccinellidæ.</source><publisher-name>E.W. Janson</publisher-name><publisher-loc>London</publisher-loc><size units="page">311</size></element-citation></ref><ref id="B11806444"><element-citation xmlns:xlink="http://www.w3.org/1999/xlink" publication-type="article" xlink:type="simple"><person-group person-group-type="author"><name name-style="western"><surname>Hayat</surname><given-names>A.</given-names></name><name name-style="western"><surname>Naz</surname><given-names>F.</given-names></name><name name-style="western"><surname>Khan</surname><given-names>M. R.</given-names></name><name name-style="western"><surname>Canepari</surname><given-names>C.</given-names></name></person-group><year>2017</year><article-title>Contribution to the knowledge of the <tp:taxon-name><tp:taxon-name-part taxon-name-part-type="family">Coccinellidae</tp:taxon-name-part></tp:taxon-name> fauna of Azad Jammu and Kashmir, Pakistan, with description of the new species <italic><tp:taxon-name><tp:taxon-name-part taxon-name-part-type="genus" reg="Sasajiscymnus">Sasajiscymnus</tp:taxon-name-part><tp:taxon-name-part taxon-name-part-type="species" reg="perpusillus">perpusillus</tp:taxon-name-part></tp:taxon-name></italic></article-title><source>Giornale Italiano di Entomologia</source><volume>14</volume><issue>62</issue><fpage>655</fpage><lpage>660</lpage></element-citation></ref><ref id="B11806755"><element-citation xmlns:xlink="http://www.w3.org/1999/xlink" publication-type="article" xlink:type="simple"><person-group person-group-type="author"><name name-style="western"><surname>Mohibullah</surname></name><name name-style="western"><surname>Yasinzai</surname><given-names>M. I.</given-names></name><name name-style="western"><surname>Shamsullah</surname><given-names>S.</given-names></name><name name-style="western"><surname>Shamsullah</surname><given-names>S.</given-names></name><name name-style="western"><surname>Akhtar</surname><given-names>B.</given-names></name><name name-style="western"><surname>Essote</surname><given-names>S. A.</given-names></name><name name-style="western"><surname>Rehman</surname><given-names>A. U.</given-names></name></person-group><year>2019</year><article-title>Faunistic study of ladybird beetle on the basis of external morphology of urban and rural areas of district Pishin, Baluchistan</article-title><source>University of Sindh Journal of Animal Sciences</source><volume>3</volume><issue>1</issue><fpage>1</fpage><lpage>08</lpage></element-citation></ref><ref id="B11806586"><element-citation xmlns:xlink="http://www.w3.org/1999/xlink" publication-type="conference-preoceeding" xlink:type="simple"><person-group person-group-type="author"><name name-style="western"><surname>Khan</surname><given-names>A. R.</given-names></name><name name-style="western"><surname>Sultan</surname><given-names>K. A.</given-names></name></person-group><year>1949</year><source>Studies on predaceous <tp:taxon-name><tp:taxon-name-part taxon-name-part-type="family">Coccinellidae</tp:taxon-name-part></tp:taxon-name> of Lyallpur.</source><conf-loc>Ayub Agricultural Research Institute, Department of Agriculture, Pakistan</conf-loc><size units="page">455–456</size></element-citation></ref><ref id="B11806400"><element-citation xmlns:xlink="http://www.w3.org/1999/xlink" publication-type="thesis" xlink:type="simple"><person-group person-group-type="author"><name name-style="western"><surname>Gillani</surname><given-names>W. A.</given-names></name></person-group><year>1976</year><source>Studies on the predacious <tp:taxon-name><tp:taxon-name-part taxon-name-part-type="family">Coccinellidae</tp:taxon-name-part></tp:taxon-name> of Layallpur</source><publisher-name>MSc (Hons) Thesis, Department of Agriculture Entomology University of Agriculture</publisher-name><publisher-loc>Faisalabad</publisher-loc><size units="page">1–81</size></element-citation></ref><ref id="B11806149"><element-citation xmlns:xlink="http://www.w3.org/1999/xlink" publication-type="article" xlink:type="simple"><person-group person-group-type="author"><name name-style="western"><surname>Ahmed</surname><given-names>Kanwer Shahzad</given-names></name><name name-style="western"><surname>Majeed</surname><given-names>Muhammad Zeeshan</given-names></name><name name-style="western"><surname>Rafi</surname><given-names>Muhammad Ather</given-names></name><name name-style="western"><surname>Sellami</surname><given-names>Fatima</given-names></name><name name-style="western"><surname>Afzal</surname><given-names>Muhammad</given-names></name></person-group><year>2017</year><article-title>Biodiversity and species distribution of Coccinellids (<tp:taxon-name><tp:taxon-name-part taxon-name-part-type="family">Coccinellidae</tp:taxon-name-part></tp:taxon-name>: <tp:taxon-name><tp:taxon-name-part taxon-name-part-type="order">Coleoptera</tp:taxon-name-part></tp:taxon-name>) in District Sargodha (Punjab), Pakistan</article-title><source>Pakistan Journal of Zoology</source><volume>49</volume><issue>5</issue><fpage>5</fpage><lpage>12</lpage><pub-id pub-id-type="doi">10.17582/journal.pjz/2017.49.5.1749.1759</pub-id></element-citation></ref><ref id="B11806822"><element-citation xmlns:xlink="http://www.w3.org/1999/xlink" publication-type="conference-preoceeding" xlink:type="simple"><person-group person-group-type="author"><name name-style="western"><surname>Mohyudddin</surname><given-names>A. I.</given-names></name></person-group><year>1981</year><source>A review of biological control in Pakistan.</source><conf-name>Proceedings of the Second Zoological Congress</conf-name><size units="page">31–79</size></element-citation></ref><ref id="B11807041"><element-citation xmlns:xlink="http://www.w3.org/1999/xlink" publication-type="thesis" xlink:type="simple"><person-group person-group-type="author"><name name-style="western"><surname>Shah</surname><given-names>Z. M.</given-names></name></person-group><year>1983</year><source>Ladybird beetles (<tp:taxon-name><tp:taxon-name-part taxon-name-part-type="family">Coccinellidae</tp:taxon-name-part></tp:taxon-name>: <tp:taxon-name><tp:taxon-name-part taxon-name-part-type="order">Coleoptera</tp:taxon-name-part></tp:taxon-name>) of Peshawar region.</source><publisher-name>M.Sc. (Hons.) Thesis, The University of Agriculture</publisher-name><publisher-loc>Peshawer Pakistan</publisher-loc><size units="page">109</size></element-citation></ref><ref id="B11807164"><element-citation xmlns:xlink="http://www.w3.org/1999/xlink" publication-type="article" xlink:type="simple"><person-group person-group-type="author"><name name-style="western"><surname>Ullah</surname><given-names>R.</given-names></name><name name-style="western"><surname>Haq</surname><given-names>F.</given-names></name><name name-style="western"><surname>Ahmad</surname><given-names>H.</given-names></name><name name-style="western"><surname>Inayatullah</surname><given-names>M.</given-names></name><name name-style="western"><surname>Saeed</surname><given-names>K.</given-names></name><name name-style="western"><surname>Khan</surname><given-names>S.</given-names></name></person-group><year>2012</year><article-title>Morphological characteristics of ladybird beetles collected from District Dir Lower, Pakistan</article-title><source>African Journal of Biotechnology</source><volume>11</volume><issue>37</issue><fpage>9149</fpage><lpage>9155</lpage></element-citation></ref><ref id="B11806955"><element-citation xmlns:xlink="http://www.w3.org/1999/xlink" publication-type="article" xlink:type="simple"><person-group person-group-type="author"><name name-style="western"><surname>Saeed</surname><given-names>Kausar</given-names></name><name name-style="western"><surname>Khan Khattak</surname><given-names>Muhammad Nasir</given-names></name><name name-style="western"><surname>Naz</surname><given-names>Falak</given-names></name></person-group><year>2016</year><article-title>Genus <italic><tp:taxon-name><tp:taxon-name-part taxon-name-part-type="genus" reg="Coccinella">Coccinella</tp:taxon-name-part></tp:taxon-name></italic> (<tp:taxon-name><tp:taxon-name-part taxon-name-part-type="family">Coccinellidae</tp:taxon-name-part></tp:taxon-name>: <tp:taxon-name><tp:taxon-name-part taxon-name-part-type="order">Coleoptera</tp:taxon-name-part></tp:taxon-name>) from District Buner Khyber Pakhtunkhwa Pakistan</article-title><source>Entomology, Ornithology &amp; Herpetology: Current Research</source><volume>05</volume><issue>04</issue><pub-id pub-id-type="doi">10.4172/2161-0983.1000187</pub-id></element-citation></ref><ref id="B11806597"><element-citation xmlns:xlink="http://www.w3.org/1999/xlink" publication-type="article" xlink:type="simple"><person-group person-group-type="author"><name name-style="western"><surname>Khan</surname><given-names>I.</given-names></name><name name-style="western"><surname>Din</surname><given-names>S.</given-names></name><name name-style="western"><surname>Khalil</surname><given-names>S. K.</given-names></name><name name-style="western"><surname>M.A</surname><given-names>Rafi</given-names></name></person-group><year>2007</year><article-title>Survey of predatory coccinellids (<tp:taxon-name><tp:taxon-name-part taxon-name-part-type="order">Coleoptera</tp:taxon-name-part></tp:taxon-name>: <tp:taxon-name><tp:taxon-name-part taxon-name-part-type="family">Coccinellidae</tp:taxon-name-part></tp:taxon-name>) in the Chitral District, Pakistan</article-title><source>Journal of Insect Sciences</source><volume>7</volume><fpage>1</fpage><lpage>6</lpage></element-citation></ref><ref id="B11806659"><element-citation xmlns:xlink="http://www.w3.org/1999/xlink" publication-type="chapter" xlink:type="simple"><person-group person-group-type="author"><name name-style="western"><surname>Kovář</surname><given-names>I.</given-names></name></person-group><year>2007</year><chapter-title>Coccinellidae</chapter-title><person-group person-group-type="editor"><name name-style="western"><surname>Löbl</surname><given-names>I</given-names></name><name name-style="western"><surname>Smetana</surname><given-names>A</given-names></name></person-group><source>Catalogue of Palaearctic <tp:taxon-name><tp:taxon-name-part taxon-name-part-type="order">Coleoptera</tp:taxon-name-part></tp:taxon-name>, Vol 4. <tp:taxon-name><tp:taxon-name-part taxon-name-part-type="superfamily">Elateroidea</tp:taxon-name-part></tp:taxon-name>, <tp:taxon-name><tp:taxon-name-part taxon-name-part-type="superfamily">Derodontoidea</tp:taxon-name-part></tp:taxon-name>, <tp:taxon-name><tp:taxon-name-part taxon-name-part-type="superfamily">Bostrichoidea</tp:taxon-name-part></tp:taxon-name>, <tp:taxon-name><tp:taxon-name-part taxon-name-part-type="superfamily">Lymexyloidea</tp:taxon-name-part></tp:taxon-name>, <tp:taxon-name><tp:taxon-name-part taxon-name-part-type="superfamily">Cleroidea</tp:taxon-name-part></tp:taxon-name>, <tp:taxon-name><tp:taxon-name-part taxon-name-part-type="superfamily">Cucujoidea</tp:taxon-name-part></tp:taxon-name></source><publisher-name>Apollo Books</publisher-name><publisher-loc>Stentrup</publisher-loc><size units="page">568–630</size></element-citation></ref><ref id="B11806532"><element-citation xmlns:xlink="http://www.w3.org/1999/xlink" publication-type="article" xlink:type="simple"><person-group person-group-type="author"><name name-style="western"><surname>Jafari</surname><given-names>R.</given-names></name><name name-style="western"><surname>Fursch</surname><given-names>H.</given-names></name><name name-style="western"><surname>Zare</surname><given-names>M.</given-names></name></person-group><year>2015</year><article-title>An annotated checklist of the ladybirds (<tp:taxon-name><tp:taxon-name-part taxon-name-part-type="order">Coleoptera</tp:taxon-name-part></tp:taxon-name>: <tp:taxon-name><tp:taxon-name-part taxon-name-part-type="family">Coccinellidae</tp:taxon-name-part></tp:taxon-name>) of Iran</article-title><source>Journal of Entomological Research</source><volume>7</volume><issue>3</issue><fpage>31</fpage><lpage>54</lpage></element-citation></ref></ref-list></tp:taxon-treatment>
