# Supplementary material for: The review of the genus Coccinella (Coleoptera, Coccinellidae) from Pakistan
Source: Biodivers Data J. 2024 Nov 21;12:e137417. doi: 10.3897/BDJ.12.e137417 (PMC11605299; doi:10.3897/BDJ.12.e137417)
Supplement: XML Treatment for Coccinella undecimpunctata [file BDJ.12.e137417-treatment8.xml]

<!DOCTYPE tp:taxon-treatment
  PUBLIC "-//TaxonX//DTD Taxonomic Treatment Publishing DTD v0 20100105//EN" "tax-treatment-NSO.dtd">
<tp:taxon-treatment xmlns:tp="http://www.plazi.org/taxpub"><tp:treatment-meta><mixed-citation publication-type="journal"><person-group><name><surname>Iqbal</surname><given-names>Zafar</given-names></name><name><surname>Azad</surname><given-names>Rashid</given-names></name><name><surname>Jin</surname><given-names>Xu</given-names></name><name><surname>Hassan</surname><given-names>Muhammad Asghar</given-names></name><name><surname>Abbas</surname><given-names>Munawar</given-names></name><name><surname>Nasir</surname><given-names>Muhammad Farooq</given-names></name><name><surname>Bodlah</surname><given-names>Imran</given-names></name><name><surname>Ali</surname><given-names>Muhammad</given-names></name><name><surname>Szawaryn</surname><given-names>Karol</given-names></name><name><surname>Nie</surname><given-names>Rui-E</given-names></name></person-group><article-title>The review of the genus <italic><tp:taxon-name><tp:taxon-name-part taxon-name-part-type="genus" reg="Coccinella">Coccinella</tp:taxon-name-part></tp:taxon-name></italic> (<tp:taxon-name><tp:taxon-name-part taxon-name-part-type="order">Coleoptera</tp:taxon-name-part></tp:taxon-name>, <tp:taxon-name><tp:taxon-name-part taxon-name-part-type="family">Coccinellidae</tp:taxon-name-part></tp:taxon-name>) from Pakistan</article-title><source>Biodivers Data J</source><day>21</day><month>11</month><year>2024</year><volume>12</volume><pub-id pub-id-type="doi">10.3897/BDJ.12.e137417</pub-id></mixed-citation></tp:treatment-meta><tp:nomenclature><tp:taxon-name>
            <object-id xmlns:xlink="http://www.w3.org/1999/xlink" content-type="arpha" xlink:type="simple">D1FDF5B0-4384-5DE4-9856-DBB0BB8D518F</object-id>
            <tp:taxon-name-part taxon-name-part-type="genus">Coccinella</tp:taxon-name-part>
            <tp:taxon-name-part taxon-name-part-type="species">undecimpunctata</tp:taxon-name-part>
          </tp:taxon-name><tp:taxon-authority>Linnaeus, 1758</tp:taxon-authority><tp:nomenclature-citation-list><tp:nomenclature-citation><tp:taxon-name>
                <tp:taxon-name-part taxon-name-part-type="genus" reg="Coccinella">Coccinella</tp:taxon-name-part>
                <tp:taxon-name-part taxon-name-part-type="species" reg="undecimpunctata">undecimpunctata</tp:taxon-name-part>
              </tp:taxon-name><comment> Linnaeus, 1758: 366; 89; <xref ref-type="bibr" rid="B11806841">Mulsant (1866)</xref>: 85; <xref ref-type="bibr" rid="B11806453">Iablokoff-Khnzorian (1979)</xref>: 66; <xref ref-type="bibr" rid="B11806894">Pope (1989)</xref>: 651; <xref ref-type="bibr" rid="B11806867">Poorani (2002)</xref>;<xref ref-type="bibr" rid="B11806903">Rafi et al. (2005)</xref>: 48; <xref ref-type="bibr" rid="B11806230">Barševskis and Lazdāns (2010)</xref>; <xref ref-type="bibr" rid="B11806202">Ali et al. (2012)</xref>: 169; <xref ref-type="bibr" rid="B11806444">Hayat et al. (2017)</xref>: 26; <xref ref-type="bibr" rid="B11806876">Poorani (2023)</xref>: 91.</comment></tp:nomenclature-citation><tp:nomenclature-citation><tp:taxon-name>
                <tp:taxon-name-part taxon-name-part-type="genus" reg="Coccinella">Coccinella</tp:taxon-name-part>
                <tp:taxon-name-part taxon-name-part-type="species" reg="aegyptiaca">aegyptiaca</tp:taxon-name-part>
              </tp:taxon-name><comment> Reiche, 1861: 212: <xref ref-type="bibr" rid="B11806841">Mulsant (1866)</xref>: 86.</comment></tp:nomenclature-citation></tp:nomenclature-citation-list></tp:nomenclature><tp:treatment-sec sec-type="materials"><title>Materials</title><list list-type="alpha-lower" list-content="occurrences"><list-item><p><bold>Type status:</bold> <named-content xmlns:xlink="http://www.w3.org/1999/xlink" content-type="dwc:typeStatus" xlink:type="simple">Other material</named-content>. <bold>Occurrence:</bold> individualCount: <named-content xmlns:xlink="http://www.w3.org/1999/xlink" content-type="dwc:individualCount" xlink:type="simple">5</named-content>; sex: <named-content xmlns:xlink="http://www.w3.org/1999/xlink" content-type="dwc:sex" xlink:type="simple">1 male, 4 females</named-content>; occurrenceID: <named-content xmlns:xlink="http://www.w3.org/1999/xlink" content-type="dwc:occurrenceID" xlink:type="simple">F0EA444B-478B-5D49-83C6-172B329090C1</named-content>; <bold>Taxon:</bold> scientificName: <named-content xmlns:xlink="http://www.w3.org/1999/xlink" content-type="dwc:scientificName" xlink:type="simple"><italic><tp:taxon-name><tp:taxon-name-part taxon-name-part-type="genus" reg="Coccinella">Coccinella</tp:taxon-name-part><tp:taxon-name-part taxon-name-part-type="species" reg="undecimpunctata">undecimpunctata</tp:taxon-name-part></tp:taxon-name></italic></named-content>; order: <named-content xmlns:xlink="http://www.w3.org/1999/xlink" content-type="dwc:order" xlink:type="simple"><tp:taxon-name><tp:taxon-name-part taxon-name-part-type="order">Coleoptera</tp:taxon-name-part></tp:taxon-name></named-content>; family: <named-content xmlns:xlink="http://www.w3.org/1999/xlink" content-type="dwc:family" xlink:type="simple"><tp:taxon-name><tp:taxon-name-part taxon-name-part-type="family">Coccinellidae</tp:taxon-name-part></tp:taxon-name></named-content>; scientificNameAuthorship: <named-content xmlns:xlink="http://www.w3.org/1999/xlink" content-type="dwc:scientificNameAuthorship" xlink:type="simple">Linnaeus 1758</named-content>; <bold>Location:</bold> country: <named-content xmlns:xlink="http://www.w3.org/1999/xlink" content-type="dwc:country" xlink:type="simple">Pakistan</named-content>; stateProvince: <named-content xmlns:xlink="http://www.w3.org/1999/xlink" content-type="dwc:stateProvince" xlink:type="simple">Punjab</named-content>; locality: <named-content xmlns:xlink="http://www.w3.org/1999/xlink" content-type="dwc:locality" xlink:type="simple">Attock, Por Maina</named-content>; verbatimElevation: <named-content xmlns:xlink="http://www.w3.org/1999/xlink" content-type="dwc:verbatimElevation" xlink:type="simple">508 m</named-content>; decimalLatitude: <named-content xmlns:xlink="http://www.w3.org/1999/xlink" content-type="dwc:decimalLatitude" xlink:type="simple">33.82764</named-content>; decimalLongitude: <named-content xmlns:xlink="http://www.w3.org/1999/xlink" content-type="dwc:decimalLongitude" xlink:type="simple">72.78734</named-content>; <bold>Event:</bold> year: <named-content xmlns:xlink="http://www.w3.org/1999/xlink" content-type="dwc:year" xlink:type="simple">2017</named-content>; month: <named-content xmlns:xlink="http://www.w3.org/1999/xlink" content-type="dwc:month" xlink:type="simple">5</named-content>; day: <named-content xmlns:xlink="http://www.w3.org/1999/xlink" content-type="dwc:day" xlink:type="simple">23</named-content>; <bold>Record Level:</bold> institutionID: <named-content xmlns:xlink="http://www.w3.org/1999/xlink" content-type="dwc:institutionID" xlink:type="simple">PMAS-AAUR</named-content></p></list-item><list-item><p><bold>Type status:</bold> <named-content xmlns:xlink="http://www.w3.org/1999/xlink" content-type="dwc:typeStatus" xlink:type="simple">Other material</named-content>. <bold>Occurrence:</bold> individualCount: <named-content xmlns:xlink="http://www.w3.org/1999/xlink" content-type="dwc:individualCount" xlink:type="simple">4</named-content>; sex: <named-content xmlns:xlink="http://www.w3.org/1999/xlink" content-type="dwc:sex" xlink:type="simple">4 females</named-content>; occurrenceID: <named-content xmlns:xlink="http://www.w3.org/1999/xlink" content-type="dwc:occurrenceID" xlink:type="simple">FABB5CE1-B1A6-53D3-8E11-268AB889AF22</named-content>; <bold>Taxon:</bold> scientificName: <named-content xmlns:xlink="http://www.w3.org/1999/xlink" content-type="dwc:scientificName" xlink:type="simple"><italic><tp:taxon-name><tp:taxon-name-part taxon-name-part-type="genus" reg="Coccinella">Coccinella</tp:taxon-name-part><tp:taxon-name-part taxon-name-part-type="species" reg="undecimpunctata">undecimpunctata</tp:taxon-name-part></tp:taxon-name></italic></named-content>; order: <named-content xmlns:xlink="http://www.w3.org/1999/xlink" content-type="dwc:order" xlink:type="simple"><tp:taxon-name><tp:taxon-name-part taxon-name-part-type="order">Coleoptera</tp:taxon-name-part></tp:taxon-name></named-content>; family: <named-content xmlns:xlink="http://www.w3.org/1999/xlink" content-type="dwc:family" xlink:type="simple"><tp:taxon-name><tp:taxon-name-part taxon-name-part-type="family">Coccinellidae</tp:taxon-name-part></tp:taxon-name></named-content>; scientificNameAuthorship: <named-content xmlns:xlink="http://www.w3.org/1999/xlink" content-type="dwc:scientificNameAuthorship" xlink:type="simple">Linnaeus 1758</named-content>; <bold>Location:</bold> country: <named-content xmlns:xlink="http://www.w3.org/1999/xlink" content-type="dwc:country" xlink:type="simple">Pakistan</named-content>; stateProvince: <named-content xmlns:xlink="http://www.w3.org/1999/xlink" content-type="dwc:stateProvince" xlink:type="simple">Azad Jammu and Kashmir</named-content>; locality: <named-content xmlns:xlink="http://www.w3.org/1999/xlink" content-type="dwc:locality" xlink:type="simple">Poonch, Rawalakot</named-content>; verbatimElevation: <named-content xmlns:xlink="http://www.w3.org/1999/xlink" content-type="dwc:verbatimElevation" xlink:type="simple">1635 m</named-content>; decimalLatitude: <named-content xmlns:xlink="http://www.w3.org/1999/xlink" content-type="dwc:decimalLatitude" xlink:type="simple">33.85148</named-content>; decimalLongitude: <named-content xmlns:xlink="http://www.w3.org/1999/xlink" content-type="dwc:decimalLongitude" xlink:type="simple">73.77405</named-content>; <bold>Event:</bold> year: <named-content xmlns:xlink="http://www.w3.org/1999/xlink" content-type="dwc:year" xlink:type="simple">2017</named-content>; month: <named-content xmlns:xlink="http://www.w3.org/1999/xlink" content-type="dwc:month" xlink:type="simple">9</named-content>; day: <named-content xmlns:xlink="http://www.w3.org/1999/xlink" content-type="dwc:day" xlink:type="simple">13</named-content>; <bold>Record Level:</bold> institutionID: <named-content xmlns:xlink="http://www.w3.org/1999/xlink" content-type="dwc:institutionID" xlink:type="simple">PMAS-AAUR</named-content></p></list-item></list></tp:treatment-sec><tp:treatment-sec sec-type="Description"><title>Description</title><p>Body (Fig. <xref ref-type="fig" rid="F12064755">7</xref>A) broadly oval, convex and dorsal surface glabrous; head black with two yellowish spots at frons, close to the eyes, mouthparts and antennae dark-brown or black; scutellum-black; pronotum black with pale-yellowish elongate marking at anterolateral margins; elytra orange-brown, with five black spots and one common scutellar black spot on each elytron, arranged as 1-2-2, spots round or oval in shape and near to suture relative larger than those of lateral sides; propleura and mesepimera tip white at anterolateral corners; metepimera black with whitish stripe; Male genitalia as in Fig. <xref ref-type="fig" rid="F12064755">7</xref>C-E.</p><sec sec-type="Measurements"><title>Measurements</title><p>TL: 4.56–4.91 mm; TW: 3.48–3.67 mm; HW: 1.02–1.27 mm; TH: 1.60–1.84 mm; EL/TW: 1.16–1.19; TL/TW: 1.31–1.34; PL/PW: 0.42–0.45; PW/EW: 0.64.</p></sec></tp:treatment-sec><tp:treatment-sec sec-type="Diagnosis"><title>Diagnosis</title><p><italic><tp:taxon-name><tp:taxon-name-part taxon-name-part-type="genus" reg="Coccinella">Coccinella</tp:taxon-name-part><tp:taxon-name-part taxon-name-part-type="species" reg="undecimpunctata">undecimpunctata</tp:taxon-name-part></tp:taxon-name></italic> is similar to <italic><tp:taxon-name><tp:taxon-name-part taxon-name-part-type="genus" reg="Coccinella">C.</tp:taxon-name-part><tp:taxon-name-part taxon-name-part-type="species" reg="transversoguttata">transversoguttata</tp:taxon-name-part><tp:taxon-name-part taxon-name-part-type="subspecies" reg="transversoguttata">transversoguttata</tp:taxon-name-part></tp:taxon-name></italic> in general body structure and colouration, but can be separated by having a penis guide gradually tapering towards a blunt apex in inner view (Fig. <xref ref-type="fig" rid="F12064755">7</xref>D).</p></tp:treatment-sec><tp:treatment-sec sec-type="Distribution"><title>Distribution</title><p>Pakistan. Azad Jammu and Kashmir (<xref ref-type="bibr" rid="B11806444">Hayat et al. 2017</xref>), Baluchistan (<xref ref-type="bibr" rid="B11806755">Mohibullah et al. 2019</xref>), Khyber Pakhtunkhwa (<xref ref-type="bibr" rid="B11806515">Irshad 2001</xref>, <xref ref-type="bibr" rid="B11806903">Rafi et al. 2005</xref>, <xref ref-type="bibr" rid="B11806955">Saeed et al. 2016</xref>), Punjab (<xref ref-type="bibr" rid="B11806903">Rafi et al. 2005</xref>, current study), Sindh (<xref ref-type="bibr" rid="B11806202">Ali et al. 2012</xref>); – Austria, Australia, Azores, Balearic, Belgium, Bulgaria, Denmark, China, Corsica, Czech Republic, England, Finland, France, Germany, Greek, Hungary, India, Iran, Italy, Luxemburg, Mongolia, Nepal, Netherlands, Norway, North Africa, North America, Poland, Portuguese, Sardinia, Slovakia, Spain, Sweden (<xref ref-type="bibr" rid="B11806867">Poorani 2002</xref>, <xref ref-type="bibr" rid="B11806659">Kovář 2007</xref>, <xref ref-type="bibr" rid="B11806532">Jafari et al. 2015</xref>, <xref ref-type="bibr" rid="B11806876">Poorani 2023</xref>).</p></tp:treatment-sec><tp:treatment-sec sec-type="Ecology"><title>Ecology</title><p><bold>Prey.</bold> <xref ref-type="bibr" rid="B11806515">Irshad (2001)</xref> and <xref ref-type="bibr" rid="B11806903">Rafi et al. (2005)</xref> recorded its feeding on <italic><tp:taxon-name><tp:taxon-name-part taxon-name-part-type="genus" reg="Aphis">Aphis</tp:taxon-name-part><tp:taxon-name-part taxon-name-part-type="species" reg="gossypii">gossypii</tp:taxon-name-part></tp:taxon-name></italic> Glover, <italic><tp:taxon-name><tp:taxon-name-part taxon-name-part-type="genus" reg="Aphis">A.</tp:taxon-name-part><tp:taxon-name-part taxon-name-part-type="species" reg="malvae">malvae</tp:taxon-name-part></tp:taxon-name></italic>, <italic><tp:taxon-name><tp:taxon-name-part taxon-name-part-type="genus" reg="Aphis">A.</tp:taxon-name-part><tp:taxon-name-part taxon-name-part-type="species" reg="nerii">nerii</tp:taxon-name-part></tp:taxon-name></italic> Fonscolombe, <italic><tp:taxon-name><tp:taxon-name-part taxon-name-part-type="genus" reg="Myzus">Myzus</tp:taxon-name-part><tp:taxon-name-part taxon-name-part-type="species" reg="persicae">persicae</tp:taxon-name-part></tp:taxon-name></italic> (Sulzer) (<tp:taxon-name><tp:taxon-name-part taxon-name-part-type="order">Hemiptera</tp:taxon-name-part></tp:taxon-name>, <tp:taxon-name><tp:taxon-name-part taxon-name-part-type="family">Aphididae</tp:taxon-name-part></tp:taxon-name>), eggs of <italic><tp:taxon-name><tp:taxon-name-part taxon-name-part-type="genus" reg="Pyrilla">Pyrilla</tp:taxon-name-part><tp:taxon-name-part taxon-name-part-type="species" reg="perpusilla">perpusilla</tp:taxon-name-part></tp:taxon-name></italic> (<tp:taxon-name><tp:taxon-name-part taxon-name-part-type="order">Hemiptera</tp:taxon-name-part></tp:taxon-name>, <tp:taxon-name><tp:taxon-name-part taxon-name-part-type="family">Lophopidae</tp:taxon-name-part></tp:taxon-name>) and <italic><tp:taxon-name><tp:taxon-name-part taxon-name-part-type="genus" reg="Coccus">Coccus</tp:taxon-name-part><tp:taxon-name-part taxon-name-part-type="species" reg="mangiferae">mangiferae</tp:taxon-name-part></tp:taxon-name></italic> (<tp:taxon-name><tp:taxon-name-part taxon-name-part-type="order">Hemiptera</tp:taxon-name-part></tp:taxon-name>, <tp:taxon-name><tp:taxon-name-part taxon-name-part-type="family">Coccidae</tp:taxon-name-part></tp:taxon-name>). During the present study, <italic><tp:taxon-name><tp:taxon-name-part taxon-name-part-type="genus" reg="Coccinella">Coccinella</tp:taxon-name-part><tp:taxon-name-part taxon-name-part-type="species" reg="undecimpunctata">undecimpunctata</tp:taxon-name-part></tp:taxon-name></italic> feeding was reported on <italic><tp:taxon-name><tp:taxon-name-part taxon-name-part-type="genus" reg="Brevicoryne">Brevicoryne</tp:taxon-name-part><tp:taxon-name-part taxon-name-part-type="species" reg="brassicae">brassicae</tp:taxon-name-part></tp:taxon-name></italic> (<tp:taxon-name><tp:taxon-name-part taxon-name-part-type="order">Hemiptera</tp:taxon-name-part></tp:taxon-name>, <tp:taxon-name><tp:taxon-name-part taxon-name-part-type="family">Aphididae</tp:taxon-name-part></tp:taxon-name>).</p><p><bold>Associated Plants.</bold> It was collected from <italic><tp:taxon-name><tp:taxon-name-part taxon-name-part-type="genus" reg="Brassica">Brassica</tp:taxon-name-part><tp:taxon-name-part taxon-name-part-type="species" reg="oleracea">oleracea</tp:taxon-name-part></tp:taxon-name></italic> (<tp:taxon-name><tp:taxon-name-part taxon-name-part-type="order">Brassicales</tp:taxon-name-part></tp:taxon-name>, <tp:taxon-name><tp:taxon-name-part taxon-name-part-type="family">Brassicaceae</tp:taxon-name-part></tp:taxon-name>) during the current study.</p></tp:treatment-sec><tp:treatment-sec><!--Section generated to contain objects referenced in tp:taxon-treatment.--><fig id="F12064755" position="float" orientation="portrait"><object-id xmlns:xlink="http://www.w3.org/1999/xlink" content-type="arpha" xlink:type="simple">A86433D5-A154-58AD-ABED-159CD18DEC8F</object-id><object-id xmlns:xlink="http://www.w3.org/1999/xlink" content-type="doi" xlink:type="simple">10.3897/BDJ.12.e137417.figure7</object-id><label>Figure 7.</label><caption><p><tp:taxon-name><tp:taxon-name-part taxon-name-part-type="genus" reg="Coccinella">Coccinella</tp:taxon-name-part> (<tp:taxon-name-part taxon-name-part-type="subgenus" reg="Spilota">Spilota</tp:taxon-name-part>) <tp:taxon-name-part taxon-name-part-type="species" reg="undecimpunctata">undecimpunctata</tp:taxon-name-part></tp:taxon-name> Linnaeus: <bold>A</bold> dorsal view; <bold>B</bold> abdomen; <bold>C</bold> penis; <bold>D</bold> tegmen inner view; <bold>E</bold> tegmen lateral view.</p></caption><graphic xmlns:xlink="http://www.w3.org/1999/xlink" xlink:href="bdj-12-e137417-g007.jpg" position="float" id="oo_1135845.jpg" orientation="portrait" xlink:type="simple"><uri content-type="original_file" xlink:type="simple">https://binary.pensoft.net/fig/1135845</uri></graphic></fig></tp:treatment-sec><ref-list><ref id="B11806841"><element-citation xmlns:xlink="http://www.w3.org/1999/xlink" publication-type="book" xlink:type="simple"><person-group person-group-type="author"><name name-style="western"><surname>Mulsant</surname><given-names>M. E.</given-names></name></person-group><year>1866</year><source>Monographie des Coccinellides lrepartie Coccinelliens.</source><publisher-name>Paris</publisher-name><publisher-loc>France</publisher-loc><size units="page">294</size></element-citation></ref><ref id="B11806453"><element-citation xmlns:xlink="http://www.w3.org/1999/xlink" publication-type="article" xlink:type="simple"><person-group person-group-type="author"><name name-style="western"><surname>Iablokoff-Khnzorian</surname><given-names>S. M.</given-names></name></person-group><year>1979</year><article-title>Genera der Paläarktischen <tp:taxon-name><tp:taxon-name-part taxon-name-part-type="tribe">Coccinellini</tp:taxon-name-part></tp:taxon-name> (<tp:taxon-name><tp:taxon-name-part taxon-name-part-type="order">Coleoptera</tp:taxon-name-part></tp:taxon-name>: <tp:taxon-name><tp:taxon-name-part taxon-name-part-type="family">Coccinellidae</tp:taxon-name-part></tp:taxon-name>)</article-title><source>Entomologische Blätter für Biologie und Systematik der Käfer</source><volume>75</volume><issue>1-2</issue><fpage>37</fpage><lpage>75</lpage></element-citation></ref><ref id="B11806894"><element-citation xmlns:xlink="http://www.w3.org/1999/xlink" publication-type="article" xlink:type="simple"><person-group person-group-type="author"><name name-style="western"><surname>Pope</surname><given-names>R. D.</given-names></name></person-group><year>1989</year><article-title>A revision of the Australian <tp:taxon-name><tp:taxon-name-part taxon-name-part-type="family">Coccinellidae</tp:taxon-name-part></tp:taxon-name> (<tp:taxon-name><tp:taxon-name-part taxon-name-part-type="order">Coleoptera</tp:taxon-name-part></tp:taxon-name>). Part 1. Subfamily <tp:taxon-name><tp:taxon-name-part taxon-name-part-type="subfamily">Coccinellinae</tp:taxon-name-part></tp:taxon-name></article-title><source>Inverted Taxonomy</source><volume>2</volume><fpage>633</fpage><lpage>735</lpage></element-citation></ref><ref id="B11806867"><element-citation xmlns:xlink="http://www.w3.org/1999/xlink" publication-type="article" xlink:type="simple"><person-group person-group-type="author"><name name-style="western"><surname>Poorani</surname><given-names>J.</given-names></name></person-group><year>2002</year><article-title>An annotated checklist of the <tp:taxon-name><tp:taxon-name-part taxon-name-part-type="family">Coccinellidae</tp:taxon-name-part></tp:taxon-name> (<tp:taxon-name><tp:taxon-name-part taxon-name-part-type="order">Coleoptera</tp:taxon-name-part></tp:taxon-name>) (excluding <tp:taxon-name><tp:taxon-name-part taxon-name-part-type="subfamily">Epilachninae</tp:taxon-name-part></tp:taxon-name>) of the Indian Subregion</article-title><source>Oriental Insects</source><volume>36</volume><issue>1</issue><fpage>307</fpage><lpage>383</lpage><pub-id pub-id-type="doi">10.1080/00305316.2002.10417335</pub-id></element-citation></ref><ref id="B11806903"><element-citation xmlns:xlink="http://www.w3.org/1999/xlink" publication-type="book" xlink:type="simple"><person-group person-group-type="author"><name name-style="western"><surname>Rafi</surname><given-names>M. A.</given-names></name><name name-style="western"><surname>Irshad</surname><given-names>M.</given-names></name><name name-style="western"><surname>Inaytullah</surname><given-names>M.</given-names></name></person-group><year>2005</year><source>Predatory ladybird beetles of Pakistan</source><publisher-name>Roohani Art Press, Blue Area</publisher-name><publisher-loc>Islamabad</publisher-loc><size units="page">105</size></element-citation></ref><ref id="B11806230"><element-citation xmlns:xlink="http://www.w3.org/1999/xlink" publication-type="article" xlink:type="simple"><person-group person-group-type="author"><name name-style="western"><surname>Barševskis</surname><given-names>A.</given-names></name><name name-style="western"><surname>Lazdāns</surname><given-names>D.</given-names></name></person-group><year>2010</year><article-title>Catalogue of ladybirds (<tp:taxon-name><tp:taxon-name-part taxon-name-part-type="order">Coleoptera</tp:taxon-name-part></tp:taxon-name>: <tp:taxon-name><tp:taxon-name-part taxon-name-part-type="family">Coccinellidae</tp:taxon-name-part></tp:taxon-name>) of Latvia</article-title><source>Acta Biologica Universitatis Daugavpiliensis</source><volume>10</volume><fpage>89</fpage><lpage>100</lpage></element-citation></ref><ref id="B11806202"><element-citation xmlns:xlink="http://www.w3.org/1999/xlink" publication-type="article" xlink:type="simple"><person-group person-group-type="author"><name name-style="western"><surname>Ali</surname><given-names>M.</given-names></name><name name-style="western"><surname>Perveen</surname><given-names>R.</given-names></name><name name-style="western"><surname>Siddique</surname><given-names>N. Y.</given-names></name><name name-style="western"><surname>Hussain</surname><given-names>R.</given-names></name></person-group><year>2012</year><article-title>Redescription of three species of the genus <italic><tp:taxon-name><tp:taxon-name-part taxon-name-part-type="genus" reg="Coccinella">Coccinella</tp:taxon-name-part></tp:taxon-name></italic> (<tp:taxon-name><tp:taxon-name-part taxon-name-part-type="order">Coleoptera</tp:taxon-name-part></tp:taxon-name>: <tp:taxon-name><tp:taxon-name-part taxon-name-part-type="family">Coccinellidae</tp:taxon-name-part></tp:taxon-name>) from Sindh, Pakistan</article-title><source>Pakistan Entomologist</source><volume>34</volume><issue>2</issue><fpage>167</fpage><lpage>171</lpage></element-citation></ref><ref id="B11806444"><element-citation xmlns:xlink="http://www.w3.org/1999/xlink" publication-type="article" xlink:type="simple"><person-group person-group-type="author"><name name-style="western"><surname>Hayat</surname><given-names>A.</given-names></name><name name-style="western"><surname>Naz</surname><given-names>F.</given-names></name><name name-style="western"><surname>Khan</surname><given-names>M. R.</given-names></name><name name-style="western"><surname>Canepari</surname><given-names>C.</given-names></name></person-group><year>2017</year><article-title>Contribution to the knowledge of the <tp:taxon-name><tp:taxon-name-part taxon-name-part-type="family">Coccinellidae</tp:taxon-name-part></tp:taxon-name> fauna of Azad Jammu and Kashmir, Pakistan, with description of the new species <italic><tp:taxon-name><tp:taxon-name-part taxon-name-part-type="genus" reg="Sasajiscymnus">Sasajiscymnus</tp:taxon-name-part><tp:taxon-name-part taxon-name-part-type="species" reg="perpusillus">perpusillus</tp:taxon-name-part></tp:taxon-name></italic></article-title><source>Giornale Italiano di Entomologia</source><volume>14</volume><issue>62</issue><fpage>655</fpage><lpage>660</lpage></element-citation></ref><ref id="B11806876"><element-citation xmlns:xlink="http://www.w3.org/1999/xlink" publication-type="article" xlink:type="simple"><person-group person-group-type="author"><name name-style="western"><surname>Poorani</surname><given-names>J.</given-names></name></person-group><year>2023</year><article-title>An illustrated guide to lady beetles (<tp:taxon-name><tp:taxon-name-part taxon-name-part-type="order">Coleoptera</tp:taxon-name-part></tp:taxon-name>: <tp:taxon-name><tp:taxon-name-part taxon-name-part-type="family">Coccinellidae</tp:taxon-name-part></tp:taxon-name>) of the Indian Subcontinent. Part 1. Tribe <tp:taxon-name><tp:taxon-name-part taxon-name-part-type="tribe">Coccinellini</tp:taxon-name-part></tp:taxon-name></article-title><source>Zootaxa</source><volume>5332</volume><issue>1</issue><fpage>1</fpage><lpage>307</lpage><uri xlink:type="simple">http://zoobank.org/424f7439-4095-46a5-93e3-c4130e3b6d9a</uri></element-citation></ref><ref id="B11806755"><element-citation xmlns:xlink="http://www.w3.org/1999/xlink" publication-type="article" xlink:type="simple"><person-group person-group-type="author"><name name-style="western"><surname>Mohibullah</surname></name><name name-style="western"><surname>Yasinzai</surname><given-names>M. I.</given-names></name><name name-style="western"><surname>Shamsullah</surname><given-names>S.</given-names></name><name name-style="western"><surname>Shamsullah</surname><given-names>S.</given-names></name><name name-style="western"><surname>Akhtar</surname><given-names>B.</given-names></name><name name-style="western"><surname>Essote</surname><given-names>S. A.</given-names></name><name name-style="western"><surname>Rehman</surname><given-names>A. U.</given-names></name></person-group><year>2019</year><article-title>Faunistic study of ladybird beetle on the basis of external morphology of urban and rural areas of district Pishin, Baluchistan</article-title><source>University of Sindh Journal of Animal Sciences</source><volume>3</volume><issue>1</issue><fpage>1</fpage><lpage>08</lpage></element-citation></ref><ref id="B11806515"><element-citation xmlns:xlink="http://www.w3.org/1999/xlink" publication-type="article" xlink:type="simple"><person-group person-group-type="author"><name name-style="western"><surname>Irshad</surname><given-names>M.</given-names></name></person-group><year>2001</year><article-title>Distribution, hosts, ecology and biotic potential of coccinellids of Pakistan</article-title><source>Pakistan Journal of Biological Science</source><volume>4</volume><fpage>1259</fpage><lpage>1263</lpage></element-citation></ref><ref id="B11806955"><element-citation xmlns:xlink="http://www.w3.org/1999/xlink" publication-type="article" xlink:type="simple"><person-group person-group-type="author"><name name-style="western"><surname>Saeed</surname><given-names>Kausar</given-names></name><name name-style="western"><surname>Khan Khattak</surname><given-names>Muhammad Nasir</given-names></name><name name-style="western"><surname>Naz</surname><given-names>Falak</given-names></name></person-group><year>2016</year><article-title>Genus <italic><tp:taxon-name><tp:taxon-name-part taxon-name-part-type="genus" reg="Coccinella">Coccinella</tp:taxon-name-part></tp:taxon-name></italic> (<tp:taxon-name><tp:taxon-name-part taxon-name-part-type="family">Coccinellidae</tp:taxon-name-part></tp:taxon-name>: <tp:taxon-name><tp:taxon-name-part taxon-name-part-type="order">Coleoptera</tp:taxon-name-part></tp:taxon-name>) from District Buner Khyber Pakhtunkhwa Pakistan</article-title><source>Entomology, Ornithology &amp; Herpetology: Current Research</source><volume>05</volume><issue>04</issue><pub-id pub-id-type="doi">10.4172/2161-0983.1000187</pub-id></element-citation></ref><ref id="B11806659"><element-citation xmlns:xlink="http://www.w3.org/1999/xlink" publication-type="chapter" xlink:type="simple"><person-group person-group-type="author"><name name-style="western"><surname>Kovář</surname><given-names>I.</given-names></name></person-group><year>2007</year><chapter-title>Coccinellidae</chapter-title><person-group person-group-type="editor"><name name-style="western"><surname>Löbl</surname><given-names>I</given-names></name><name name-style="western"><surname>Smetana</surname><given-names>A</given-names></name></person-group><source>Catalogue of Palaearctic <tp:taxon-name><tp:taxon-name-part taxon-name-part-type="order">Coleoptera</tp:taxon-name-part></tp:taxon-name>, Vol 4. <tp:taxon-name><tp:taxon-name-part taxon-name-part-type="superfamily">Elateroidea</tp:taxon-name-part></tp:taxon-name>, <tp:taxon-name><tp:taxon-name-part taxon-name-part-type="superfamily">Derodontoidea</tp:taxon-name-part></tp:taxon-name>, <tp:taxon-name><tp:taxon-name-part taxon-name-part-type="superfamily">Bostrichoidea</tp:taxon-name-part></tp:taxon-name>, <tp:taxon-name><tp:taxon-name-part taxon-name-part-type="superfamily">Lymexyloidea</tp:taxon-name-part></tp:taxon-name>, <tp:taxon-name><tp:taxon-name-part taxon-name-part-type="superfamily">Cleroidea</tp:taxon-name-part></tp:taxon-name>, <tp:taxon-name><tp:taxon-name-part taxon-name-part-type="superfamily">Cucujoidea</tp:taxon-name-part></tp:taxon-name></source><publisher-name>Apollo Books</publisher-name><publisher-loc>Stentrup</publisher-loc><size units="page">568–630</size></element-citation></ref><ref id="B11806532"><element-citation xmlns:xlink="http://www.w3.org/1999/xlink" publication-type="article" xlink:type="simple"><person-group person-group-type="author"><name name-style="western"><surname>Jafari</surname><given-names>R.</given-names></name><name name-style="western"><surname>Fursch</surname><given-names>H.</given-names></name><name name-style="western"><surname>Zare</surname><given-names>M.</given-names></name></person-group><year>2015</year><article-title>An annotated checklist of the ladybirds (<tp:taxon-name><tp:taxon-name-part taxon-name-part-type="order">Coleoptera</tp:taxon-name-part></tp:taxon-name>: <tp:taxon-name><tp:taxon-name-part taxon-name-part-type="family">Coccinellidae</tp:taxon-name-part></tp:taxon-name>) of Iran</article-title><source>Journal of Entomological Research</source><volume>7</volume><issue>3</issue><fpage>31</fpage><lpage>54</lpage></element-citation></ref></ref-list></tp:taxon-treatment>
